# Supplementary material for: New records of Demospongiae (Porifera) from Reserva Marina El Pelado (Santa Elena, Ecuador), with description of Tedania (Tedania) ecuadoriensis sp. nov
Source: Zookeys. 2021 Jan 19;1011:101–20. doi: 10.3897/zookeys.1011.54485 (PMC7838150; doi:10.3897/zookeys.1011.54485)
Supplement: XML Treatment for Tedania (Tedania) ecuadoriensis [file zookeys.1011.54485-treatment1.xml]

<!DOCTYPE tp:taxon-treatment
  PUBLIC "-//TaxonX//DTD Taxonomic Treatment Publishing DTD v0 20100105//EN" "tax-treatment-NSO.dtd">
<tp:taxon-treatment xmlns:tp="http://www.plazi.org/taxpub"><tp:treatment-meta><kwd-group><label>Taxon classification</label><kwd><named-content xmlns:xlink="http://www.w3.org/1999/xlink" content-type="kingdom">Animalia</named-content></kwd><kwd><named-content xmlns:xlink="http://www.w3.org/1999/xlink" content-type="order">Poecilosclerida</named-content></kwd><kwd><named-content xmlns:xlink="http://www.w3.org/1999/xlink" content-type="family">Tedaniidae</named-content></kwd></kwd-group><mixed-citation publication-type="journal"><person-group><name><surname>Jaramillo</surname><given-names>Karla B.</given-names></name><name><surname>Cóndor-Luján</surname><given-names>Báslavi</given-names></name><name><surname>Longakit</surname><given-names>Belinda</given-names></name><name><surname>Rodriguez</surname><given-names>Jenny</given-names></name><name><surname>Thomas</surname><given-names>Olivier P.</given-names></name><name><surname>McCormack</surname><given-names>Grace</given-names></name><name><surname>Hajdu</surname><given-names>Eduardo</given-names></name></person-group><article-title>New records of <tp:taxon-name><tp:taxon-name-part taxon-name-part-type="class">Demospongiae</tp:taxon-name-part></tp:taxon-name> (<tp:taxon-name><tp:taxon-name-part taxon-name-part-type="phylum">Porifera</tp:taxon-name-part></tp:taxon-name>) from Reserva Marina El Pelado (Santa Elena, Ecuador), with description of <italic><tp:taxon-name><tp:taxon-name-part taxon-name-part-type="genus" reg="Tedania">Tedania</tp:taxon-name-part></tp:taxon-name></italic> (<italic><tp:taxon-name><tp:taxon-name-part taxon-name-part-type="genus" reg="Tedania"/><tp:taxon-name-part taxon-name-part-type="subgenus" reg="Tedania">Tedania</tp:taxon-name-part></tp:taxon-name></italic>) <italic><tp:taxon-name><tp:taxon-name-part taxon-name-part-type="genus" reg="Tedania"/><tp:taxon-name-part taxon-name-part-type="subgenus" reg="Tedania"/><tp:taxon-name-part taxon-name-part-type="species" reg="ecuadoriensis">ecuadoriensis</tp:taxon-name-part></tp:taxon-name></italic> sp. nov.</article-title><source>Zookeys</source><day>19</day><month>1</month><year>2021</year><volume>1011</volume><fpage>101</fpage><lpage>120</lpage><pub-id pub-id-type="doi">10.3897/zookeys.1011.54485</pub-id></mixed-citation></tp:treatment-meta><tp:nomenclature><tp:taxon-name><object-id xmlns:xlink="http://www.w3.org/1999/xlink" content-type="arpha" xlink:type="simple">27D26847-725D-51C3-AA01-05752B3F8CD3</object-id>
                <tp:taxon-name-part taxon-name-part-type="genus" reg="Tedania">Tedania</tp:taxon-name-part> (<tp:taxon-name-part taxon-name-part-type="subgenus" reg="Tedania">Tedania</tp:taxon-name-part>) <tp:taxon-name-part taxon-name-part-type="species" reg="ecuadoriensis">ecuadoriensis</tp:taxon-name-part><object-id xmlns:xlink="http://www.w3.org/1999/xlink" content-type="zoobank" xlink:type="simple">http://zoobank.org/05C00AF3-E75C-402E-AAA1-2D511771ADEF</object-id></tp:taxon-name><tp:taxon-authority>Jaramillo &amp; Hajdu</tp:taxon-authority><tp:taxon-status xmlns:xlink="http://www.w3.org/1999/xlink" xlink:type="simple">sp. nov.</tp:taxon-status><xref ref-type="fig" rid="F2">Figure 2A–I</xref></tp:nomenclature><tp:treatment-sec sec-type="diagnosis" id="SECID0EBAAE"><title>Diagnosis.</title><p><tp:taxon-name><tp:taxon-name-part taxon-name-part-type="genus" reg="Tedania">Tedania</tp:taxon-name-part> (<tp:taxon-name-part taxon-name-part-type="subgenus" reg="Tedania">Tedania</tp:taxon-name-part>)</tp:taxon-name> with rather small ectosomal tylotes (139–185 µm), and choanosomal styles (127–183 µm), as well as possessing two size categories of onychaetes (71–133 and 29–69 µm).</p></tp:treatment-sec><tp:treatment-sec sec-type="etymology" id="SECID0ESAAE"><title>Etymology.</title><p>Named after the country where its type locality is situated.</p></tp:treatment-sec><tp:treatment-sec sec-type="type material" id="SECID0EXAAE"><title>Type material.</title><p><bold><italic>Holotype</italic></bold>: <abbrev xmlns:xlink="http://www.w3.org/1999/xlink" content-type="institution" xlink:title="Centro Nacional de Acuicultura e Investigaciones Marinas" id="ABBRID0ECBAE" xlink:type="simple">CENAIM</abbrev> 150813EP01-05 with fragment as <named-content xmlns:xlink="http://www.w3.org/1999/xlink" content-type="dwc:institutional_code" xlink:type="simple">MNRJ</named-content> 19918, El Pelado Islet (‘La Pared’, <named-content xmlns:xlink="http://www.w3.org/1999/xlink" content-type="dwc:verbatimCoordinates" xlink:type="simple"><named-content content-type="geo-json" specific-use="{&#34;type&#34;:&#34;Point&#34;,&#34;coordinates&#34;:[-80.792453,-1.932847]}" id="NCID0EPBAE" xlink:type="simple">-1.932847; -80.792453</named-content></named-content>), <abbrev xmlns:xlink="http://www.w3.org/1999/xlink" xlink:title="El Pelado Marine Reserve" id="ABBRID0EUBAE" xlink:type="simple">REMAPE</abbrev>, Santa Elena, Ecuador, 13 m deep, collected by O. Thomas, 13 Aug. 2015. <bold><italic>Paratype</italic></bold>: <abbrev xmlns:xlink="http://www.w3.org/1999/xlink" content-type="institution" xlink:title="Centro Nacional de Acuicultura e Investigaciones Marinas" id="ABBRID0E2BAE" xlink:type="simple">CENAIM</abbrev> 150825EP04-05 with fragment as <named-content xmlns:xlink="http://www.w3.org/1999/xlink" content-type="dwc:institutional_code" xlink:type="simple">MNRJ</named-content> 19923, El Pelado Islet (‘Laberinto’, <named-content xmlns:xlink="http://www.w3.org/1999/xlink" content-type="dwc:verbatimCoordinates" xlink:type="simple"><named-content content-type="geo-json" specific-use="{&#34;type&#34;:&#34;Point&#34;,&#34;coordinates&#34;:[-80.789600,-1.935500]}" id="NCID0EICAE" xlink:type="simple">-1.9355; -80.7896</named-content></named-content>), <abbrev xmlns:xlink="http://www.w3.org/1999/xlink" xlink:title="El Pelado Marine Reserve" id="ABBRID0ENCAE" xlink:type="simple">REMAPE</abbrev>, Santa Elena, Ecuador, 5 m deep, collected by K. Jaramillo, 25 Aug. 2015.</p></tp:treatment-sec><tp:treatment-sec sec-type="Habit" id="SECID0ERCAE"><title>Habit</title><p>(Fig. <xref ref-type="fig" rid="F2">2A</xref>). Thickly encrusting to massive (thickness: 0.3 cm). The holotype is fragmented, and the largest piece measures 0.8 × 0.4 cm. Oscula located at the top of short elevations. Consistency soft and compressible. Texture smooth. Colour in life is orange, and in ethanol it turns to violet with some red spots on the surface.</p><fig id="F2" position="float" orientation="portrait"><object-id xmlns:xlink="http://www.w3.org/1999/xlink" content-type="doi" xlink:type="simple">10.3897/zookeys.1011.54485.figure2</object-id><object-id xmlns:xlink="http://www.w3.org/1999/xlink" content-type="arpha" xlink:type="simple">D749CDF2-4C90-5407-8169-06FB9BDCB676</object-id><label>Figure 2.</label><caption><p><tp:taxon-name><tp:taxon-name-part taxon-name-part-type="genus" reg="Tedania">Tedania</tp:taxon-name-part> (<tp:taxon-name-part taxon-name-part-type="subgenus" reg="Tedania">Tedania</tp:taxon-name-part>) <tp:taxon-name-part taxon-name-part-type="species" reg="ecuadoriensis">ecuadoriensis</tp:taxon-name-part></tp:taxon-name> sp. nov. <bold>A</bold> holotype in situ (<abbrev xmlns:xlink="http://www.w3.org/1999/xlink" content-type="institution" xlink:title="Centro Nacional de Acuicultura e Investigaciones Marinas" id="ABBRID0ETDAE" xlink:type="simple">CENAIM</abbrev> 150813EP01-05) <bold>B</bold> transverse section of ectosomal and choanosomal skeletal architecture <bold>C</bold> ectosomal tylotes <bold>D</bold> detail of terminally microspined terminations of ectosomal tylotes <bold>E</bold> choanosomal styles <bold>F</bold> detail of the bases of choanosomal styles <bold>G</bold> large onychaetes <bold>H–I</bold> small onychaetes. Scale-bars: 2 cm (<bold>A</bold>); 500 µm (<bold>B</bold>); 50 µm (<bold>C, E, G–H</bold>); 10 µm (<bold>D, F, I</bold>).</p></caption><graphic xmlns:xlink="http://www.w3.org/1999/xlink" xlink:href="zookeys-1011-101-g002.jpg" position="float" orientation="portrait" xlink:type="simple" id="oo_499101.jpg"><uri content-type="original_file" xlink:type="simple">https://binary.pensoft.net/fig/499101</uri></graphic></fig></tp:treatment-sec><tp:treatment-sec sec-type="Skeleton" id="SECID0ETEAE"><title>Skeleton</title><p>(Fig. <xref ref-type="fig" rid="F2">2B</xref>). Ectosomal architecture with brushes of tylotes, some of which pierce the surface, not easily detachable from the choanosome. Choanosomal architecture a dense, confused reticulation of styles and scattered onychaetes.</p></tp:treatment-sec><tp:treatment-sec sec-type="Spicules" id="SECID0E4EAE"><title>Spicules.</title><p>Megascleres (Fig. <xref ref-type="fig" rid="F2">2C–F</xref>, Table <xref ref-type="table" rid="T1">1</xref>): Ectosomal tylotes, 139–85 (168; n = 30); choanosomal styles, 127–183 (155; n = 35). Microscleres (Fig. <xref ref-type="fig" rid="F2">2G–I</xref>): larger onychaetes, 71–133 (92; n = 41); smaller onychaetes, 29–69 (41; n = 25).</p><table-wrap id="T1" position="float" orientation="portrait"><label>Table 1.</label><caption><p>Morphology of spicules, locality and depth, for East Pacific <italic><tp:taxon-name><tp:taxon-name-part taxon-name-part-type="genus" reg="Tedania">Tedania</tp:taxon-name-part></tp:taxon-name></italic> spp. seemingly closer to <tp:taxon-name><tp:taxon-name-part taxon-name-part-type="genus" reg="Tedania">T.</tp:taxon-name-part> (<tp:taxon-name-part taxon-name-part-type="subgenus" reg="Tedania">T.</tp:taxon-name-part>) <tp:taxon-name-part taxon-name-part-type="species" reg="ecuadoriensis">ecuadoriensis</tp:taxon-name-part></tp:taxon-name> sp. nov., and <italic><tp:taxon-name><tp:taxon-name-part taxon-name-part-type="genus" reg="Tedania">T.</tp:taxon-name-part> <tp:taxon-name-part taxon-name-part-type="species" reg="ignis">ignis</tp:taxon-name-part></tp:taxon-name></italic>. Spicule morphometrics are in micrometres as range with the mean in parentheses, n.r. is not reported.</p></caption><table id="TID0EDHAI" rules="all"><tbody><tr><th rowspan="1" colspan="1">Species</th><th rowspan="1" colspan="1">Tylotes</th><th rowspan="1" colspan="1">Styles</th><th rowspan="1" colspan="1">Onychaetes</th><th rowspan="1" colspan="1">Locality / depth</th></tr><tr><td rowspan="2" colspan="1"><italic><tp:taxon-name><tp:taxon-name-part taxon-name-part-type="genus" reg="Tedania">T.</tp:taxon-name-part> <tp:taxon-name-part taxon-name-part-type="species" reg="ecuadoriensis">ecuadoriensis</tp:taxon-name-part></tp:taxon-name></italic> sp. nov.</td><td rowspan="2" colspan="1">139–185 (168) × 1.9–3.6 (2.4)</td><td rowspan="2" colspan="1">127–183 (155) × 2.1–5.5 (3.8)</td><td rowspan="1" colspan="1">I, 71–133 (92)</td><td rowspan="2" colspan="1">El Pelado Islet / 5–13 m</td></tr><tr><td rowspan="1" colspan="1">II, 29–69 (41)</td></tr><tr><td rowspan="1" colspan="1"><italic><tp:taxon-name><tp:taxon-name-part taxon-name-part-type="genus" reg="Tedania">T.</tp:taxon-name-part> <tp:taxon-name-part taxon-name-part-type="species" reg="fulvum">fulvum</tp:taxon-name-part></tp:taxon-name></italic> (Aguilar-Camacho et al., 2018) (orig. descr.)</td><td rowspan="1" colspan="1">130–150 (142.5) × 2.5–5 (2.7)</td><td rowspan="1" colspan="1">135–185 (171.5) × 2.5–5 (3.4)</td><td rowspan="1" colspan="1">30–120 (60.5) × 0.5–1</td><td rowspan="1" colspan="1">Mexican Pacific / 8 m</td></tr><tr><td rowspan="2" colspan="1"><italic><tp:taxon-name><tp:taxon-name-part taxon-name-part-type="genus" reg="Tedania">T.</tp:taxon-name-part> <tp:taxon-name-part taxon-name-part-type="species" reg="galapagensis">galapagensis</tp:taxon-name-part></tp:taxon-name></italic> (Desqueyroux-Faúndez &amp; van Soest, 1996) (orig. descr.)</td><td rowspan="2" colspan="1">179–234 (198) × 3</td><td rowspan="2" colspan="1">192–246 (226) × 6</td><td rowspan="1" colspan="1">I, 173–205 (188) × 2</td><td rowspan="2" colspan="1">Galapagos / 78 m</td></tr><tr><td rowspan="1" colspan="1">II, 61–93 (78) × 0.5–1</td></tr><tr><td rowspan="2" colspan="1"><italic><tp:taxon-name><tp:taxon-name-part taxon-name-part-type="genus" reg="Tedania">T.</tp:taxon-name-part> <tp:taxon-name-part taxon-name-part-type="species" reg="obscurata">obscurata</tp:taxon-name-part></tp:taxon-name></italic> (de Laubenfels, 1930) (orig. descr.)</td><td rowspan="2" colspan="1">200–300 × 6–12</td><td rowspan="2" colspan="1">present, but rare</td><td rowspan="1" colspan="1">I, n.r.</td><td rowspan="2" colspan="1">California / intertidal</td></tr><tr><td rowspan="1" colspan="1">II, 80 × 2</td></tr><tr><td rowspan="2" colspan="1"><italic><tp:taxon-name><tp:taxon-name-part taxon-name-part-type="genus" reg="Tedania">T.</tp:taxon-name-part> <tp:taxon-name-part taxon-name-part-type="species" reg="tepitootehenuaensis">tepitootehenuaensis</tp:taxon-name-part></tp:taxon-name></italic> (Desqueyroux-Faúndez, 1990)(orig. descr.)</td><td rowspan="2" colspan="1">192–250 (227) × 3–7 (5)</td><td rowspan="2" colspan="1">204–272 (241) × 4–9 (7)</td><td rowspan="1" colspan="1">I, 160–285 (188) × 2–3 (2)</td><td rowspan="2" colspan="1">Easter Isl. / 3 m</td></tr><tr><td rowspan="1" colspan="1">II, 48–76 (59) × 0.5–0.9 (0.6)</td></tr><tr><td rowspan="1" colspan="1"><italic><tp:taxon-name><tp:taxon-name-part taxon-name-part-type="genus" reg="Tedania">T.</tp:taxon-name-part> <tp:taxon-name-part taxon-name-part-type="species" reg="topsenti">topsenti</tp:taxon-name-part></tp:taxon-name></italic> (de Laubenfels, 1930) (orig. descr.)</td><td rowspan="1" colspan="1">200 × 8</td><td rowspan="1" colspan="1">250 × 11</td><td rowspan="1" colspan="1">I (?), 180 × 2 reported as “? raphides”, and suggested must be young megascleres instead</td><td rowspan="1" colspan="1">California / intertidal</td></tr><tr><td rowspan="2" colspan="1"><italic><tp:taxon-name><tp:taxon-name-part taxon-name-part-type="genus" reg="Tedania">T.</tp:taxon-name-part> <tp:taxon-name-part taxon-name-part-type="species" reg="toxicalis">toxicalis</tp:taxon-name-part></tp:taxon-name></italic> (de Laubenfels, 1930) (orig. descr.)</td><td rowspan="2" colspan="1">200 × 8–14</td><td rowspan="2" colspan="1">100–200 × 2–7</td><td rowspan="1" colspan="1">I, 150</td><td rowspan="2" colspan="1">California / intertidal</td></tr><tr><td rowspan="1" colspan="1">II, “not observed”</td></tr><tr><td rowspan="1" colspan="1"><italic><tp:taxon-name><tp:taxon-name-part taxon-name-part-type="genus" reg="Tedania">T.</tp:taxon-name-part> <tp:taxon-name-part taxon-name-part-type="species" reg="tropicalis">tropicalis</tp:taxon-name-part></tp:taxon-name></italic> (Aguilar-Camacho et al., 2018) (orig. descr.)</td><td rowspan="1" colspan="1">150–210 × 2.5–5</td><td rowspan="1" colspan="1">150–215 × 2.5–7.5</td><td rowspan="1" colspan="1">I, 90–180 × 0.5–1.8</td><td rowspan="1" colspan="1">Mexican Pacific / 1–5 m</td></tr><tr><td rowspan="2" colspan="1"><italic><tp:taxon-name><tp:taxon-name-part taxon-name-part-type="genus" reg="Tedania">T.</tp:taxon-name-part> <tp:taxon-name-part taxon-name-part-type="species" reg="ignis">ignis</tp:taxon-name-part></tp:taxon-name></italic> (Duchassaing &amp; Michelotti, 1864) sensu <xref ref-type="bibr" rid="B62">Zea (1987)</xref></td><td rowspan="2" colspan="1">181–242 (220.4) × 3–6 (4.3)</td><td rowspan="2" colspan="1">228–313 (259.8) × 3–8 (4.3)</td><td rowspan="1" colspan="1">I, 142–280 (230.7) × 1–3 (1.9)</td><td rowspan="2" colspan="1">Tropical W Atlantic / 0–3 m</td></tr><tr><td rowspan="1" colspan="1">II, 52–138 (83.3) × 0.5–2 (1.2)</td></tr></tbody></table></table-wrap></tp:treatment-sec><tp:treatment-sec sec-type="ecology" id="SECID0EDQAE"><title>Ecology and distribution.</title><p>The species was found between 5–13 m depth, close to red algae, and slightly covered with sediment. No dermatitis reaction was observed after contact with bare skin.</p></tp:treatment-sec><tp:treatment-sec sec-type="remarks" id="SECID0EIQAE"><title>Remarks.</title><p>Six species of <italic><tp:taxon-name><tp:taxon-name-part taxon-name-part-type="genus" reg="Tedania">Tedania</tp:taxon-name-part></tp:taxon-name></italic> were described from the Tropical Eastern Pacific (<xref ref-type="bibr" rid="B19">de Laubenfels 1930</xref>; <xref ref-type="bibr" rid="B24">Desqueyroux-Faúndez 1990</xref>; <xref ref-type="bibr" rid="B26">Desqueyroux-Faúndez and van Soest 1996</xref>; <xref ref-type="bibr" rid="B27">Desqueyroux-Faúndez and van Soest 1997</xref>; <xref ref-type="bibr" rid="B1">Aguilar-Camacho et al. 2018</xref>), namely <italic><tp:taxon-name><tp:taxon-name-part taxon-name-part-type="genus" reg="Tedania">T.</tp:taxon-name-part> <tp:taxon-name-part taxon-name-part-type="species" reg="fulvum">fulvum</tp:taxon-name-part></tp:taxon-name></italic> Aguilar-Camacho, Carballo &amp; Cruz-Barraza, 2018; <italic><tp:taxon-name><tp:taxon-name-part taxon-name-part-type="genus" reg="Tedania">T.</tp:taxon-name-part> <tp:taxon-name-part taxon-name-part-type="species" reg="galapagensis">galapagensis</tp:taxon-name-part></tp:taxon-name></italic> Desqueyroux-Faúndez &amp; van Soest, 1996; <italic><tp:taxon-name><tp:taxon-name-part taxon-name-part-type="genus" reg="Tedania">T.</tp:taxon-name-part> <tp:taxon-name-part taxon-name-part-type="species" reg="obscurata">obscurata</tp:taxon-name-part></tp:taxon-name></italic> (de Laubenfels, 1930); <italic><tp:taxon-name><tp:taxon-name-part taxon-name-part-type="genus" reg="Tedania">T.</tp:taxon-name-part> <tp:taxon-name-part taxon-name-part-type="species" reg="tepitootehenuaensis">tepitootehenuaensis</tp:taxon-name-part></tp:taxon-name></italic> Desqueyroux-Faúndez, 1990; <italic><tp:taxon-name><tp:taxon-name-part taxon-name-part-type="genus" reg="Tedania">T.</tp:taxon-name-part> <tp:taxon-name-part taxon-name-part-type="species" reg="topsenti">topsenti</tp:taxon-name-part></tp:taxon-name></italic> de Laubenfels, 1930; <italic><tp:taxon-name><tp:taxon-name-part taxon-name-part-type="genus" reg="Tedania">T.</tp:taxon-name-part> <tp:taxon-name-part taxon-name-part-type="species" reg="toxicalis">toxicalis</tp:taxon-name-part></tp:taxon-name></italic> de Laubenfels, 1930 and <italic><tp:taxon-name><tp:taxon-name-part taxon-name-part-type="genus" reg="Tedania">T.</tp:taxon-name-part> <tp:taxon-name-part taxon-name-part-type="species" reg="tropicalis">tropicalis</tp:taxon-name-part></tp:taxon-name></italic> Aguilar-Camacho, Carballo &amp; Cruz-Barraza, 2018. <italic><tp:taxon-name><tp:taxon-name-part taxon-name-part-type="genus" reg="Tedania">Tedania</tp:taxon-name-part> <tp:taxon-name-part taxon-name-part-type="species" reg="galapagensis">galapagensis</tp:taxon-name-part></tp:taxon-name></italic> was an obvious first hypothesis for the identification of the El Pelado <italic><tp:taxon-name><tp:taxon-name-part taxon-name-part-type="genus" reg="Tedania">Tedania</tp:taxon-name-part></tp:taxon-name></italic>, for its occurrence in the relatively nearby Galapagos Archipelago, but we found it to be distinct from the new species by its tylotes, styles and onychaetes, with much larger dimensions than observed in our new species. When variation of this sort occurs intraspecifically, it is the continental specimen to harbour the largest spicules, as a consequence of likely increased levels of dissolved silica in comparison to oceanic locations (for a discussion in the context of the Caribbean, see <xref ref-type="bibr" rid="B62">Zea (1987)</xref>. Furthermore, <italic><tp:taxon-name><tp:taxon-name-part taxon-name-part-type="genus" reg="Tedania">T.</tp:taxon-name-part> <tp:taxon-name-part taxon-name-part-type="species" reg="galapagensis">galapagensis</tp:taxon-name-part></tp:taxon-name></italic> was reported from deeper waters (78 m) than those where <italic><tp:taxon-name><tp:taxon-name-part taxon-name-part-type="genus" reg="Tedania">T.</tp:taxon-name-part> <tp:taxon-name-part taxon-name-part-type="species" reg="ecuadoriensis">ecuadoriensis</tp:taxon-name-part></tp:taxon-name></italic> sp. nov. was found (5–13 m). The species appearing closest to our material, as far as spicule micrometrics go, is the Mexican <italic><tp:taxon-name><tp:taxon-name-part taxon-name-part-type="genus" reg="Tedania">T.</tp:taxon-name-part> <tp:taxon-name-part taxon-name-part-type="species" reg="fulvum">fulvum</tp:taxon-name-part></tp:taxon-name></italic>, that also has a set of relatively small spicules. The onychaetes, reported in a single, variable size-category, match nearly perfectly the full range observed in both categories combined of the new species. On the other hand, the coelosphaerid/hymedesmiid-kind of ectosomal tylote, with smooth, pronounced, elliptical heads, finds no match in the new species, and is seen here as decisive evidence of the non-conspecificity of both species.</p><p><italic><tp:taxon-name><tp:taxon-name-part taxon-name-part-type="genus" reg="Tedania">Tedania</tp:taxon-name-part> <tp:taxon-name-part taxon-name-part-type="species" reg="ecuadoriensis">ecuadoriensis</tp:taxon-name-part></tp:taxon-name></italic> sp. nov. with its short tylotes (168 µm, mean length) and styles (155 µm, mean length) is distinct from all known (sub)Tropical Eastern Pacific <italic><tp:taxon-name><tp:taxon-name-part taxon-name-part-type="genus" reg="Tedania">Tedania</tp:taxon-name-part></tp:taxon-name></italic> spp. which have these around 200 µm or bigger. <italic><tp:taxon-name><tp:taxon-name-part taxon-name-part-type="genus" reg="Tedania">Tedania</tp:taxon-name-part> <tp:taxon-name-part taxon-name-part-type="species" reg="ignis">ignis</tp:taxon-name-part></tp:taxon-name></italic>, a Tropical Western Atlantic species with considerable overall similarity to the new species proposed, also bears much larger megascleres and microscleres, which contradicts any hypothesis of possible conspecificity.</p></tp:treatment-sec><ref-list><ref id="B62"><mixed-citation xmlns:xlink="http://www.w3.org/1999/xlink" xlink:type="simple"><person-group><name name-style="western"><surname>Zea</surname><given-names>S</given-names></name></person-group> (<year>1987</year>) <source>Esponjas del Caribe colombiano.</source><publisher-name>Catálogo Científico</publisher-name>, <publisher-loc>Bogotá</publisher-loc>, <size units="page">286 pp</size>.</mixed-citation></ref><ref id="B19"><mixed-citation xmlns:xlink="http://www.w3.org/1999/xlink" xlink:type="simple"><person-group><name name-style="western"><surname>de Laubenfels</surname><given-names>MW</given-names></name></person-group> (<year>1930</year>) The sponges of California. PhD Thesis, Stanford University, USA.</mixed-citation></ref><ref id="B24"><mixed-citation xmlns:xlink="http://www.w3.org/1999/xlink" xlink:type="simple"><person-group><name name-style="western"><surname>Desqueyroux-Faúndez</surname><given-names>R</given-names></name></person-group> (<year>1990</year>) <article-title>Spongiaires (<tp:taxon-name><tp:taxon-name-part taxon-name-part-type="class">Demospongiae</tp:taxon-name-part></tp:taxon-name>) de l’Ile de Pâques (Isla de Pascua).</article-title><source>Revue Suisse de Zoologie</source><volume>97</volume>: <fpage>373</fpage>–<lpage>409</lpage>. <ext-link xlink:type="simple" ext-link-type="doi" xlink:href="10.5962/bhl.part.79743">https://doi.org/10.5962/bhl.part.79743</ext-link></mixed-citation></ref><ref id="B26"><mixed-citation xmlns:xlink="http://www.w3.org/1999/xlink" xlink:type="simple"><person-group><name name-style="western"><surname>Desqueyroux-Faúndez</surname><given-names>R</given-names></name><name name-style="western"><surname>van Soest</surname><given-names>RWM</given-names></name></person-group> (<year>1996</year>) <article-title>A review of <tp:taxon-name><tp:taxon-name-part taxon-name-part-type="family">Iophonidae</tp:taxon-name-part></tp:taxon-name>, <tp:taxon-name><tp:taxon-name-part taxon-name-part-type="family">Myxillidae</tp:taxon-name-part></tp:taxon-name> and <tp:taxon-name><tp:taxon-name-part taxon-name-part-type="family">Tedaniidae</tp:taxon-name-part></tp:taxon-name> occurring in the south east Pacific (<tp:taxon-name><tp:taxon-name-part taxon-name-part-type="phylum">Porifera</tp:taxon-name-part></tp:taxon-name>: <tp:taxon-name><tp:taxon-name-part taxon-name-part-type="order">Poecilosclerida</tp:taxon-name-part></tp:taxon-name>).</article-title><source>Revue suisse de Zoologie</source><volume>103</volume>: <fpage>3</fpage>–<lpage>80</lpage>. <ext-link xlink:type="simple" ext-link-type="doi" xlink:href="10.5962/bhl.part.79938">https://doi.org/10.5962/bhl.part.79938</ext-link></mixed-citation></ref><ref id="B27"><mixed-citation xmlns:xlink="http://www.w3.org/1999/xlink" xlink:type="simple"><person-group><name name-style="western"><surname>Desqueyroux-Faúndez</surname><given-names>R</given-names></name><name name-style="western"><surname>van Soest</surname><given-names>RWM</given-names></name></person-group> (<year>1997</year>) <article-title>Shallow-water Demosponges of the Galapagos Islands.</article-title><source>Revue Suisse de Zoologie</source><volume>104</volume>: <fpage>379</fpage>–<lpage>467</lpage>. <ext-link xlink:type="simple" ext-link-type="doi" xlink:href="10.5962/bhl.part.80003">https://doi.org/10.5962/bhl.part.80003</ext-link></mixed-citation></ref><ref id="B1"><mixed-citation xmlns:xlink="http://www.w3.org/1999/xlink" xlink:type="simple"><person-group><name name-style="western"><surname>Aguilar-Camacho</surname><given-names>JM</given-names></name><name name-style="western"><surname>Carballo</surname><given-names>JL</given-names></name><name name-style="western"><surname>Cruz-Barraza</surname><given-names>JA</given-names></name></person-group> (<year>2018</year>) <article-title><italic><tp:taxon-name><tp:taxon-name-part taxon-name-part-type="genus">Tedania</tp:taxon-name-part></tp:taxon-name></italic> (<tp:taxon-name><tp:taxon-name-part taxon-name-part-type="phylum">Porifera</tp:taxon-name-part></tp:taxon-name>: <tp:taxon-name><tp:taxon-name-part taxon-name-part-type="class">Demospongiae</tp:taxon-name-part></tp:taxon-name>: <tp:taxon-name><tp:taxon-name-part taxon-name-part-type="order">Poecilosclerida</tp:taxon-name-part></tp:taxon-name>) from the Mexican Pacific with the description of two new species.</article-title><source>Journal of Natural History</source><volume>52</volume>(<issue>19–20</issue>): <fpage>1311</fpage>–<lpage>1332</lpage>. <ext-link xlink:type="simple" ext-link-type="doi" xlink:href="10.1080/00222933.2018.1462893">https://doi.org/10.1080/00222933.2018.1462893</ext-link></mixed-citation></ref></ref-list></tp:taxon-treatment>
