# Supplementary material for: New records of Demospongiae (Porifera) from Reserva Marina El Pelado (Santa Elena, Ecuador), with description of Tedania (Tedania) ecuadoriensis sp. nov
Source: Zookeys. 2021 Jan 19;1011:101–20. doi: 10.3897/zookeys.1011.54485 (PMC7838150; doi:10.3897/zookeys.1011.54485)
Supplement: XML Treatment for Cliona aff. euryphylle [file zookeys.1011.54485-treatment2.xml]

<!DOCTYPE tp:taxon-treatment
  PUBLIC "-//TaxonX//DTD Taxonomic Treatment Publishing DTD v0 20100105//EN" "tax-treatment-NSO.dtd">
<tp:taxon-treatment xmlns:tp="http://www.plazi.org/taxpub"><tp:treatment-meta><kwd-group><label>Taxon classification</label><kwd><named-content xmlns:xlink="http://www.w3.org/1999/xlink" content-type="kingdom">Animalia</named-content></kwd><kwd><named-content xmlns:xlink="http://www.w3.org/1999/xlink" content-type="order">Clionaida</named-content></kwd><kwd><named-content xmlns:xlink="http://www.w3.org/1999/xlink" content-type="family">Clionaidae</named-content></kwd></kwd-group><mixed-citation publication-type="journal"><person-group><name><surname>Jaramillo</surname><given-names>Karla B.</given-names></name><name><surname>Cóndor-Luján</surname><given-names>Báslavi</given-names></name><name><surname>Longakit</surname><given-names>Belinda</given-names></name><name><surname>Rodriguez</surname><given-names>Jenny</given-names></name><name><surname>Thomas</surname><given-names>Olivier P.</given-names></name><name><surname>McCormack</surname><given-names>Grace</given-names></name><name><surname>Hajdu</surname><given-names>Eduardo</given-names></name></person-group><article-title>New records of <tp:taxon-name><tp:taxon-name-part taxon-name-part-type="class">Demospongiae</tp:taxon-name-part></tp:taxon-name> (<tp:taxon-name><tp:taxon-name-part taxon-name-part-type="phylum">Porifera</tp:taxon-name-part></tp:taxon-name>) from Reserva Marina El Pelado (Santa Elena, Ecuador), with description of <italic><tp:taxon-name><tp:taxon-name-part taxon-name-part-type="genus" reg="Tedania">Tedania</tp:taxon-name-part></tp:taxon-name></italic> (<italic><tp:taxon-name><tp:taxon-name-part taxon-name-part-type="genus" reg="Tedania"/><tp:taxon-name-part taxon-name-part-type="subgenus" reg="Tedania">Tedania</tp:taxon-name-part></tp:taxon-name></italic>) <italic><tp:taxon-name><tp:taxon-name-part taxon-name-part-type="genus" reg="Tedania"/><tp:taxon-name-part taxon-name-part-type="subgenus" reg="Tedania"/><tp:taxon-name-part taxon-name-part-type="species" reg="ecuadoriensis">ecuadoriensis</tp:taxon-name-part></tp:taxon-name></italic> sp. nov.</article-title><source>Zookeys</source><day>19</day><month>1</month><year>2021</year><volume>1011</volume><fpage>101</fpage><lpage>120</lpage><pub-id pub-id-type="doi">10.3897/zookeys.1011.54485</pub-id></mixed-citation></tp:treatment-meta><tp:nomenclature><tp:taxon-name><object-id xmlns:xlink="http://www.w3.org/1999/xlink" content-type="arpha" xlink:type="simple">8A3876A3-EA7C-5592-A81A-2E4A7BFF0729</object-id>
                <tp:taxon-name-part taxon-name-part-type="genus" reg="Cliona">Cliona</tp:taxon-name-part>
                <tp:taxon-name-part taxon-name-part-type="uncertainty-rank">aff.</tp:taxon-name-part>
                <tp:taxon-name-part taxon-name-part-type="species" reg="euryphylle">euryphylle</tp:taxon-name-part>
              </tp:taxon-name><tp:taxon-authority>Topsent, 1888</tp:taxon-authority><xref ref-type="fig" rid="F3">Figure 3A–E</xref></tp:nomenclature><tp:treatment-sec sec-type="material" id="SECID0ERYAE"><title>Material examined.</title><p><abbrev xmlns:xlink="http://www.w3.org/1999/xlink" content-type="institution" xlink:title="Centro Nacional de Acuicultura e Investigaciones Marinas" id="ABBRID0EXYAE" xlink:type="simple">CENAIM</abbrev>: 160510EP07-01, El Pelado Islet (‘Bajo 40’, <named-content xmlns:xlink="http://www.w3.org/1999/xlink" content-type="dwc:verbatimCoordinates" xlink:type="simple"><named-content content-type="geo-json" specific-use="{&#34;type&#34;:&#34;Point&#34;,&#34;coordinates&#34;:[-80.786669,-1.938217]}" id="NCID0E6YAE" xlink:type="simple">-1.938217; -80.786669</named-content></named-content>), <abbrev xmlns:xlink="http://www.w3.org/1999/xlink" xlink:title="El Pelado Marine Reserve" id="ABBRID0EEZAE" xlink:type="simple">REMAPE</abbrev>, Santa Elena, Ecuador, 12 m deep, collected by K. Jaramillo, 10 May 2016.</p></tp:treatment-sec><tp:treatment-sec sec-type="Habit" id="SECID0EIZAE"><title>Habit</title><p>(Fig. <xref ref-type="fig" rid="F3">3A, B</xref>). Encrusting alpha stage over 15 × 15 cm in area. Extended papillae with slightly elevated (up to 5 mm) oscula, up to 2 mm in diameter. Sponges form small patches, with a firm texture, even after removal from substrate. The colour in life is orange, turning to pale yellow in ethanol.</p><fig id="F3" position="float" orientation="portrait"><object-id xmlns:xlink="http://www.w3.org/1999/xlink" content-type="doi" xlink:type="simple">10.3897/zookeys.1011.54485.figure3</object-id><object-id xmlns:xlink="http://www.w3.org/1999/xlink" content-type="arpha" xlink:type="simple">EBB73124-D10B-5104-894B-132A07FB5F2F</object-id><label>Figure 3.</label><caption><p><tp:taxon-name><tp:taxon-name-part taxon-name-part-type="genus" reg="Cliona">Cliona</tp:taxon-name-part> <tp:taxon-name-part taxon-name-part-type="uncertainty-rank">aff.</tp:taxon-name-part> <tp:taxon-name-part taxon-name-part-type="species" reg="euryphylle">euryphylle</tp:taxon-name-part></tp:taxon-name> Topsent, 1888 <bold>A, B</bold> specimen alive in situ (<abbrev xmlns:xlink="http://www.w3.org/1999/xlink" content-type="institution" xlink:title="Centro Nacional de Acuicultura e Investigaciones Marinas" id="ABBRID0EJ1AE" xlink:type="simple">CENAIM</abbrev> 160510EP07-01) collected at El Pelado Marine Reserve <bold>C</bold> large tylostyles <bold>D</bold> heads of tylostyles <bold>E</bold> small tylostyles <bold>F</bold> different sizes of spirasters with large spines. Scale-bars: 1 cm (<bold>A</bold>); 5 cm (<bold>B</bold>); 100 µm (<bold>C–E</bold>); 10 µm (<bold>F</bold>).</p></caption><graphic xmlns:xlink="http://www.w3.org/1999/xlink" xlink:href="zookeys-1011-101-g003.jpg" position="float" orientation="portrait" xlink:type="simple" id="oo_499102.jpg"><uri content-type="original_file" xlink:type="simple">https://binary.pensoft.net/fig/499102</uri></graphic></fig></tp:treatment-sec><tp:treatment-sec sec-type="Skeleton" id="SECID0ED2AE"><title>Skeleton.</title><p>Typical <italic><tp:taxon-name><tp:taxon-name-part taxon-name-part-type="genus" reg="Cliona">Cliona</tp:taxon-name-part></tp:taxon-name></italic> arrangement, with an ectosomal palisade of tylostyles, and the same spicules in a confused arrangement in the choanosome. Small spirasters are scarce in the papillae, but they occur abundantly dispersed in the choanosome.</p></tp:treatment-sec><tp:treatment-sec sec-type="Spicules" id="SECID0EQ2AE"><title>Spicules.</title><p>Megascleres (Fig. <xref ref-type="fig" rid="F3">3C–E</xref>, Table <xref ref-type="table" rid="T2">2</xref>). Tylostyles, 221–336 (267; n = 34) × 5–11 (7, n = 30), with pronounced rounded to oval heads. Microscleres (Fig. <xref ref-type="fig" rid="F3">3F</xref>). Small and robust spirasters 8–35 (19; n = 32) × 3–8 (5; n = 27), with several large conical spines spiralling around the shaft, in helical and S-shaped forms; occasionally approaching amphiasters morphology.</p><table-wrap id="T2" position="float" orientation="portrait"><label>Table 2.</label><caption><p><italic><tp:taxon-name><tp:taxon-name-part taxon-name-part-type="genus" reg="Cliona">Cliona</tp:taxon-name-part> <tp:taxon-name-part taxon-name-part-type="species" reg="euryphylle">euryphylle</tp:taxon-name-part></tp:taxon-name></italic><xref ref-type="bibr" rid="B54">Topsent 1888</xref> and <tp:taxon-name><tp:taxon-name-part taxon-name-part-type="genus" reg="Cliona">Cliona</tp:taxon-name-part> <tp:taxon-name-part taxon-name-part-type="uncertainty-rank">aff.</tp:taxon-name-part> <tp:taxon-name-part taxon-name-part-type="species" reg="euryphylle">euryphylle</tp:taxon-name-part></tp:taxon-name>: Morphology of spicules, locality and depth for specimens studied here, and from the literature. Species deemed more closely related are included for comparison. Spicule morphometrics are in micrometres as range with the mean in parentheses, n.r. is not reported.</p></caption><table id="TID0EXSAI" rules="all"><tbody><tr><th rowspan="1" colspan="1">Species</th><th rowspan="1" colspan="1">Tylotes</th><th rowspan="1" colspan="1">Spirasters</th><th rowspan="1" colspan="1">Locality / depth</th></tr><tr><td rowspan="2" colspan="1">
                        <tp:taxon-name><tp:taxon-name-part taxon-name-part-type="genus" reg="Cliona">C.</tp:taxon-name-part> <tp:taxon-name-part taxon-name-part-type="uncertainty-rank">aff.</tp:taxon-name-part> <tp:taxon-name-part taxon-name-part-type="species" reg="euryphylle">euryphylle</tp:taxon-name-part></tp:taxon-name>
                      </td><td rowspan="1" colspan="1">I, 221–336 (267) × 5–11 (7);</td><td rowspan="2" colspan="1">8–35 (19) × 3–8 (5)</td><td rowspan="2" colspan="1">El Pelado Islet / 5–10 m</td></tr><tr><td rowspan="1" colspan="1">II, 115–264 (211) × 5–9 (7)</td></tr><tr><td rowspan="1" colspan="1"><italic><tp:taxon-name><tp:taxon-name-part taxon-name-part-type="genus" reg="Cliona">C.</tp:taxon-name-part> <tp:taxon-name-part taxon-name-part-type="species" reg="euryphylle">euryphylle</tp:taxon-name-part></tp:taxon-name></italic> (Topsent, 1888) (orig. descr.)</td><td rowspan="1" colspan="1">300 × 5</td><td rowspan="1" colspan="1">35 × 5</td><td rowspan="1" colspan="1">Southern Gulf of Mexico</td></tr><tr><td rowspan="1" colspan="1">sensu <xref ref-type="bibr" rid="B21">de Laubenfels (1954)</xref></td><td rowspan="1" colspan="1">300 × 7</td><td rowspan="1" colspan="1">n.r. × 4–8</td><td rowspan="1" colspan="1">Micronesia / 5 m</td></tr><tr><td rowspan="1" colspan="1">sensu <xref ref-type="bibr" rid="B8">Bergquist (1968)</xref></td><td rowspan="1" colspan="1">290–392 (344) × 9.5–17.5 (12.5)</td><td rowspan="1" colspan="1">7–28 (24) × 0.9–9.2 (6.3)</td><td rowspan="1" colspan="1">New Zealand / 25 m</td></tr><tr><td rowspan="1" colspan="1">sensu <xref ref-type="bibr" rid="B13">Carballo et al. (2004)</xref></td><td rowspan="1" colspan="1">180–367.5 (277) × 2.5–10 (5.5)</td><td rowspan="1" colspan="1">10–30 (18.1)</td><td rowspan="1" colspan="1">Mexican Pacific / 4–20 m</td></tr><tr><td rowspan="1" colspan="1">sensu <xref ref-type="bibr" rid="B59">Vega (2012)</xref></td><td rowspan="1" colspan="1">111–365 × 1.3–11</td><td rowspan="1" colspan="1">30–6</td><td rowspan="1" colspan="1">Mexican Pacific / 0–3 m</td></tr><tr><td rowspan="1" colspan="1">sensu <xref ref-type="bibr" rid="B45">Pacheco et al. (2018)</xref></td><td rowspan="1" colspan="1">120–300 (201) × 5–8 (6.7)</td><td rowspan="1" colspan="1">9–24 (18) × 2–7 (4.7)</td><td rowspan="1" colspan="1">Costa Rica Pacific / 4–20 m</td></tr><tr><td rowspan="1" colspan="1"><italic><tp:taxon-name><tp:taxon-name-part taxon-name-part-type="genus" reg="Cliona">C.</tp:taxon-name-part> <tp:taxon-name-part taxon-name-part-type="species" reg="aethiopicus">aethiopicus</tp:taxon-name-part></tp:taxon-name></italic> (Burton, 1932) (orig. descr.)</td><td rowspan="1" colspan="1">260 × 7</td><td rowspan="1" colspan="1">28</td><td rowspan="1" colspan="1">Gulf of Guinea / 18–30 m</td></tr><tr><td rowspan="1" colspan="1"><italic><tp:taxon-name><tp:taxon-name-part taxon-name-part-type="genus" reg="Cliona">C.</tp:taxon-name-part> <tp:taxon-name-part taxon-name-part-type="species" reg="burtoni">burtoni</tp:taxon-name-part></tp:taxon-name></italic> (Topsent, 1932) (orig. descr.)</td><td rowspan="1" colspan="1">225–330 (175) × 7–12 (2.5)</td><td rowspan="1" colspan="1">15–28 (40) × 5–6 (1.5)</td><td rowspan="1" colspan="1">Mediterranean / N/A</td></tr><tr><td rowspan="1" colspan="1">sensu Bertolino et al. (2013)</td><td rowspan="1" colspan="1">132–287 (225) × 5–7.5 (6)</td><td rowspan="1" colspan="1">10–45 (26.5) × 1.3–17.5 (10)</td><td rowspan="1" colspan="1">Mediterranean / 30 m</td></tr><tr><td rowspan="1" colspan="1"><italic><tp:taxon-name><tp:taxon-name-part taxon-name-part-type="genus" reg="Cliona">C.</tp:taxon-name-part> <tp:taxon-name-part taxon-name-part-type="species" reg="caledoniae">caledoniae</tp:taxon-name-part></tp:taxon-name></italic> (van Soest &amp; Beglinger, 2009) (orig. descr.)</td><td rowspan="1" colspan="1">246–426 (360.9) × 8–12 (9.8)</td><td rowspan="1" colspan="1">19–31 (24.3) × 5–9 (6.8)</td><td rowspan="1" colspan="1">NE Atlantic / 82–131 m</td></tr><tr><td rowspan="2" colspan="1"><italic><tp:taxon-name><tp:taxon-name-part taxon-name-part-type="genus" reg="Cliona">C.</tp:taxon-name-part> <tp:taxon-name-part taxon-name-part-type="species" reg="dioryssa">dioryssa</tp:taxon-name-part></tp:taxon-name></italic> (de Laubenfels, 1950); sensu Rützler (1974)</td><td rowspan="2" colspan="1">107–392 (244.4) × 3.7–7.4 (5.4)</td><td rowspan="1" colspan="1">I, 11–42 (27.4) × 1.4–4.8 (3.2) (shaft);</td><td rowspan="2" colspan="1">Bermuda / 0–12 m</td></tr><tr><td rowspan="1" colspan="1">II, 19–43 (33.9) × 0.6–2.2 (1.5) (shaft)</td></tr><tr><td rowspan="2" colspan="1">sensu Muricy and Hajdu (2006)</td><td rowspan="2" colspan="1">200–440</td><td rowspan="1" colspan="1">I, 25–40;</td><td rowspan="2" colspan="1">SE and NE Brazil / 5–25 m</td></tr><tr><td rowspan="1" colspan="1">II, 10–20</td></tr></tbody></table></table-wrap></tp:treatment-sec><tp:treatment-sec sec-type="ecology" id="SECID0ELGAG"><title>Ecology and distribution.</title><p>Occurs from 5 to 10 m depth, over rocks, excavating shells, near red and brown algae, and slightly surrounded with sediment. <italic><tp:taxon-name><tp:taxon-name-part taxon-name-part-type="genus" reg="Cliona">Cliona</tp:taxon-name-part> <tp:taxon-name-part taxon-name-part-type="species" reg="euryphylle">euryphylle</tp:taxon-name-part></tp:taxon-name></italic> Topsent, 1888 was originally described from the Atlantic Ocean (Gulf of Mexico) by <xref ref-type="bibr" rid="B54">Topsent (1888)</xref>, followed by a series of records from the Pacific: <xref ref-type="bibr" rid="B21">de Laubenfels (1954)</xref> in the Central Pacific, <xref ref-type="bibr" rid="B8">Bergquist (1968)</xref> in New Zealand; <xref ref-type="bibr" rid="B13">Carballo et al. (2004)</xref>; <xref ref-type="bibr" rid="B12">Carballo et al. (2008)</xref>; <xref ref-type="bibr" rid="B59">Vega (2012)</xref> in the Mexican Pacific; and <xref ref-type="bibr" rid="B45">Pacheco et al. (2018)</xref> in the Costa Rican Pacific.</p></tp:treatment-sec><tp:treatment-sec sec-type="remarks" id="SECID0EYHAG"><title>Remarks.</title><p>Our preliminary results are inconclusive with regard to the identification of this Ecuadorian <italic><tp:taxon-name><tp:taxon-name-part taxon-name-part-type="genus" reg="Cliona">Cliona</tp:taxon-name-part></tp:taxon-name></italic> material, as no DNA sequence has been published for <italic><tp:taxon-name><tp:taxon-name-part taxon-name-part-type="genus" reg="Cliona">C.</tp:taxon-name-part> <tp:taxon-name-part taxon-name-part-type="species" reg="euryphylle">euryphylle</tp:taxon-name-part></tp:taxon-name></italic>, let alone for an Atlantic record of the species. It is also possible that the Ecuadorian species might belong to a distinct species, rather than suppose its crossing of the isthmus through the Panama Canal, as explicitly suggested by <xref ref-type="bibr" rid="B45">Pacheco et al. (2018)</xref>. Previous records of <italic><tp:taxon-name><tp:taxon-name-part taxon-name-part-type="genus" reg="Cliona">C.</tp:taxon-name-part> <tp:taxon-name-part taxon-name-part-type="species" reg="euryphylle">euryphylle</tp:taxon-name-part></tp:taxon-name></italic> need to be revised in an integrative approach with more extensive sampling and molecular analyses with higher resolution capabilities.</p><p>Meanwhile, we can highlight what these populations share and what distinguishes them from one another in morphological terms. The first, but unlikely, biogeographical record of <italic><tp:taxon-name><tp:taxon-name-part taxon-name-part-type="genus" reg="Cliona">C.</tp:taxon-name-part> <tp:taxon-name-part taxon-name-part-type="species" reg="euryphylle">euryphylle</tp:taxon-name-part></tp:taxon-name></italic> is that by <xref ref-type="bibr" rid="B21">de Laubenfels (1954)</xref> from Micronesia, perhaps misled by his mistaken interpretation of Topsents’ type locality, assumed to be in the Eastern Pacific (<xref ref-type="bibr" rid="B54">Topsent 1888</xref>). Even though the proposed transpacific track is unlikely, de Laubenfels’ brief description hampers further discussion without re-examining this material. Likely misguided by de Laubenfels’ pioneering transpacific range extension, <xref ref-type="bibr" rid="B8">Bergquist (1968)</xref> registered the species from New Zealand shallow waters. This is another unlikely record simply from its distance from previous localities. Furthermore, Bergquist offered some observations that might be interpreted to be suggestive of non-conspecificity, such as the larger dimensions of megascleres (up to 392 µm), and the abundance of microscleres. The tylostyles in the specimens described by <xref ref-type="bibr" rid="B8">Bergquist (1968)</xref> were reported to reach 17.5 µm in thickness, while Topsent’s original data indicates 5 µm. The same applies to the thickness of the spirasters in Bergquist’s specimens (≤ 9 µm thick, or ≤ 14 µm, if spines are included), while Topsent mentioned a thickness of 5 µm. These differences indicate that these populations do not belong to the same species.</p><p>However, a series of records exists that have been considered indicative of the species’ transisthmian distribution (<xref ref-type="bibr" rid="B13">Carballo et al. 2004</xref>; <xref ref-type="bibr" rid="B59">Vega 2012</xref>; <xref ref-type="bibr" rid="B45">Pacheco et al. 2018</xref>). These report on sponges bearing tylostyles up to 368 µm long, and 11 µm thick (<xref ref-type="bibr" rid="B13">Carballo et al. 2004</xref>; <xref ref-type="bibr" rid="B59">Vega 2012</xref>) respectively, but also, in the case of Pacific Costa Rican specimens, only up to 300 × 8 µm (<xref ref-type="bibr" rid="B45">Pacheco et al. 2018</xref>), which considerably approach values originally reported by Topsent. On the other hand, spirasters appear to fall short from those of Topsent, up to nearly 50% longer. While the possibility cannot be discarded that these amphi-American populations belong to the same species, this should be verified by an alternative dataset, as suggested above.</p><p><tp:taxon-name><tp:taxon-name-part taxon-name-part-type="genus" reg="Cliona">Cliona</tp:taxon-name-part> <tp:taxon-name-part taxon-name-part-type="uncertainty-rank">aff.</tp:taxon-name-part> <tp:taxon-name-part taxon-name-part-type="species" reg="euryphylle">euryphylle</tp:taxon-name-part></tp:taxon-name> shares the same spicules (thick and short spirasters) with four other <italic><tp:taxon-name><tp:taxon-name-part taxon-name-part-type="genus" reg="Cliona">Cliona</tp:taxon-name-part></tp:taxon-name></italic> spp., namely <italic><tp:taxon-name><tp:taxon-name-part taxon-name-part-type="genus" reg="Cliona">C.</tp:taxon-name-part> <tp:taxon-name-part taxon-name-part-type="species" reg="aethiopicus">aethiopicus</tp:taxon-name-part></tp:taxon-name></italic> Burton, 1932, <italic><tp:taxon-name><tp:taxon-name-part taxon-name-part-type="genus" reg="Cliona">C.</tp:taxon-name-part> <tp:taxon-name-part taxon-name-part-type="species" reg="burtoni">burtoni</tp:taxon-name-part></tp:taxon-name></italic> Topsent, 1932, <italic><tp:taxon-name><tp:taxon-name-part taxon-name-part-type="genus" reg="Cliona">C.</tp:taxon-name-part> <tp:taxon-name-part taxon-name-part-type="species" reg="caledoniae">caledoniae</tp:taxon-name-part></tp:taxon-name></italic> van Soest &amp; Beglinger, 2009 and <italic><tp:taxon-name><tp:taxon-name-part taxon-name-part-type="genus" reg="Cliona">C.</tp:taxon-name-part> <tp:taxon-name-part taxon-name-part-type="species" reg="dioryssa">dioryssa</tp:taxon-name-part></tp:taxon-name></italic> (de Laubenfels, 1950). However, these species have unusual aspects of their spirasters, both in dimensions as well as outline, which suggest closer proximity between the Ecuadorian species and <italic><tp:taxon-name><tp:taxon-name-part taxon-name-part-type="genus" reg="Cliona">C.</tp:taxon-name-part> <tp:taxon-name-part taxon-name-part-type="species" reg="euryphylle">euryphylle</tp:taxon-name-part></tp:taxon-name></italic>. <italic><tp:taxon-name><tp:taxon-name-part taxon-name-part-type="genus" reg="Cliona">Cliona</tp:taxon-name-part> <tp:taxon-name-part taxon-name-part-type="species" reg="aethiopicus">aethiopicus</tp:taxon-name-part></tp:taxon-name></italic> was considered closely allied to <italic><tp:taxon-name><tp:taxon-name-part taxon-name-part-type="genus" reg="Cliona">C.</tp:taxon-name-part> <tp:taxon-name-part taxon-name-part-type="species" reg="chilensis">chilensis</tp:taxon-name-part></tp:taxon-name></italic> by <xref ref-type="bibr" rid="B9">Burton (1932)</xref>, irrespective of <xref ref-type="bibr" rid="B53">Thiele’s (1905)</xref> hesitation regarding the origin of a few spirasters found in the encrusting Chilean specimen he studied. The presence of these spirasters in the type material of <italic><tp:taxon-name><tp:taxon-name-part taxon-name-part-type="genus" reg="Cliona">C.</tp:taxon-name-part> <tp:taxon-name-part taxon-name-part-type="species" reg="chilensis">chilensis</tp:taxon-name-part></tp:taxon-name></italic> was not confirmed by <xref ref-type="bibr" rid="B27">Desqueyroux-Faúndez and van Soest (1997)</xref>, which establishes both species’ spicule sets as markedly divergent. The former, with abundant microscleres. The latter, devoid of those. Contrastingly to what we have observed in the Ecuadorian <tp:taxon-name><tp:taxon-name-part taxon-name-part-type="genus" reg="Cliona">C.</tp:taxon-name-part> <tp:taxon-name-part taxon-name-part-type="uncertainty-rank">aff.</tp:taxon-name-part> <tp:taxon-name-part taxon-name-part-type="species" reg="euryphylle">euryphylle</tp:taxon-name-part></tp:taxon-name>, with varied microsclere morphologies, <xref ref-type="bibr" rid="B9">Burton (1932)</xref> did not mention any variation in the spirasters of <italic><tp:taxon-name><tp:taxon-name-part taxon-name-part-type="genus" reg="Cliona">C.</tp:taxon-name-part> <tp:taxon-name-part taxon-name-part-type="species" reg="aethiopicus">aethiopicus</tp:taxon-name-part></tp:taxon-name></italic>.</p><p><italic><tp:taxon-name><tp:taxon-name-part taxon-name-part-type="genus" reg="Cliona">Cliona</tp:taxon-name-part> <tp:taxon-name-part taxon-name-part-type="species" reg="burtoni">burtoni</tp:taxon-name-part></tp:taxon-name></italic> has spirasters with proportionately much shorter spines, and much straighter axes when compared to the pattern seen in <tp:taxon-name><tp:taxon-name-part taxon-name-part-type="genus" reg="Cliona">C.</tp:taxon-name-part> <tp:taxon-name-part taxon-name-part-type="uncertainty-rank">aff.</tp:taxon-name-part> <tp:taxon-name-part taxon-name-part-type="species" reg="euryphylle">euryphylle</tp:taxon-name-part></tp:taxon-name>. Furthermore, the tylostyles with predominantly subterminal heads present in <italic><tp:taxon-name><tp:taxon-name-part taxon-name-part-type="genus" reg="Cliona">C.</tp:taxon-name-part> <tp:taxon-name-part taxon-name-part-type="species" reg="burtoni">burtoni</tp:taxon-name-part></tp:taxon-name></italic>, are only occasionally present in the latter species. <italic><tp:taxon-name><tp:taxon-name-part taxon-name-part-type="genus" reg="Cliona">Cliona</tp:taxon-name-part> <tp:taxon-name-part taxon-name-part-type="species" reg="caledoniae">caledoniae</tp:taxon-name-part></tp:taxon-name></italic> has spirasters bearing extremely stout and somewhat obtuse spines that differ considerably from the pointier spines seen in <tp:taxon-name><tp:taxon-name-part taxon-name-part-type="genus" reg="Cliona">C.</tp:taxon-name-part> <tp:taxon-name-part taxon-name-part-type="uncertainty-rank">aff.</tp:taxon-name-part> <tp:taxon-name-part taxon-name-part-type="species" reg="euryphylle">euryphylle</tp:taxon-name-part></tp:taxon-name>. Finally, <italic><tp:taxon-name><tp:taxon-name-part taxon-name-part-type="genus" reg="Cliona">C.</tp:taxon-name-part> <tp:taxon-name-part taxon-name-part-type="species" reg="dioryssa">dioryssa</tp:taxon-name-part></tp:taxon-name></italic>’s tylostyles approach 400 µm, and the species has two categories of spirasters of rather varied morphology, reaching over 40 µm in length, also appearing distinct from those in <tp:taxon-name><tp:taxon-name-part taxon-name-part-type="genus" reg="Cliona">C.</tp:taxon-name-part> <tp:taxon-name-part taxon-name-part-type="uncertainty-rank">aff.</tp:taxon-name-part> <tp:taxon-name-part taxon-name-part-type="species" reg="euryphylle">euryphylle</tp:taxon-name-part></tp:taxon-name>.</p></tp:treatment-sec><ref-list><ref id="B54"><mixed-citation xmlns:xlink="http://www.w3.org/1999/xlink" xlink:type="simple"><person-group><name name-style="western"><surname>Topsent</surname><given-names>E</given-names></name></person-group> (<year>1888</year>) Contribution à l’étude des Clionides. Archives de Zoologie Expérimentale et Générale, 2(5 bis): 1–165.</mixed-citation></ref><ref id="B21"><mixed-citation xmlns:xlink="http://www.w3.org/1999/xlink" xlink:type="simple"><person-group><name name-style="western"><surname>de Laubenfels</surname><given-names>MW</given-names></name></person-group> (<year>1954</year>) <source>The Sponges of the West-Central Pacific.</source><publisher-name>College Press Monographs</publisher-name>, <publisher-loc>Oregon State</publisher-loc>, <size units="page">218 pp</size>. <ext-link xlink:type="simple" ext-link-type="doi" xlink:href="10.5962/bhl.title.6516">https://doi.org/10.5962/bhl.title.6516</ext-link></mixed-citation></ref><ref id="B8"><mixed-citation xmlns:xlink="http://www.w3.org/1999/xlink" xlink:type="simple"><person-group><name name-style="western"><surname>Bergquist</surname><given-names>PR</given-names></name></person-group> (<year>1968</year>) The Marine Fauna of New Zealand: <tp:taxon-name><tp:taxon-name-part taxon-name-part-type="phylum">Porifera</tp:taxon-name-part></tp:taxon-name>, <tp:taxon-name><tp:taxon-name-part taxon-name-part-type="class">Demospongiae</tp:taxon-name-part></tp:taxon-name>, Part 1 (<tp:taxon-name><tp:taxon-name-part taxon-name-part-type="order">Tetractinomorpha</tp:taxon-name-part></tp:taxon-name> and <tp:taxon-name><tp:taxon-name-part taxon-name-part-type="order">Lithistida</tp:taxon-name-part></tp:taxon-name>). New Zealand Deparment of Scientific and Industrial Research Bulletin 188 – New Zealand Oceanographic Institute Memoir 37: 1–105.</mixed-citation></ref><ref id="B13"><mixed-citation xmlns:xlink="http://www.w3.org/1999/xlink" xlink:type="simple"><person-group><name name-style="western"><surname>Carballo</surname><given-names>JL</given-names></name><name name-style="western"><surname>Cruz-Barraza</surname><given-names>JA</given-names></name><name name-style="western"><surname>Gómez</surname><given-names>P</given-names></name></person-group> (<year>2004</year>) <article-title>Taxonomy and description of clionaid sponges (<tp:taxon-name><tp:taxon-name-part taxon-name-part-type="order">Hadromerida</tp:taxon-name-part></tp:taxon-name>, <tp:taxon-name><tp:taxon-name-part taxon-name-part-type="family">Clionaidae</tp:taxon-name-part></tp:taxon-name>) from the Pacific Ocean of Mexico.</article-title><source>Zoological Journal of the Linnean Society</source><volume>141</volume>(<issue>3</issue>): <fpage>353</fpage>–<lpage>397</lpage>. <ext-link xlink:type="simple" ext-link-type="doi" xlink:href="10.1111/j.1096-3642.2004.00126.x">https://doi.org/10.1111/j.1096-3642.2004.00126.x</ext-link></mixed-citation></ref><ref id="B59"><mixed-citation xmlns:xlink="http://www.w3.org/1999/xlink" xlink:type="simple"><person-group><name name-style="western"><surname>Vega</surname><given-names>C</given-names></name></person-group> (<year>2012</year>) Composición y afinidades biogeográficas de esponjas (<tp:taxon-name><tp:taxon-name-part taxon-name-part-type="class">Demospongiae</tp:taxon-name-part></tp:taxon-name>) asociadas a comunidades coralinas del Pacífico Mexicano. PhD Thesis, Instituto Politécnico Nacional, Mexico.</mixed-citation></ref><ref id="B45"><mixed-citation xmlns:xlink="http://www.w3.org/1999/xlink" xlink:type="simple"><person-group><name name-style="western"><surname>Pacheco</surname><given-names>C</given-names></name><name name-style="western"><surname>Carballo</surname><given-names>JL</given-names></name><name name-style="western"><surname>Cortés</surname><given-names>J</given-names></name><name name-style="western"><surname>Segovia</surname><given-names>J</given-names></name><name name-style="western"><surname>Trejo</surname><given-names>A</given-names></name></person-group> (<year>2018</year>) <article-title>Excavating sponges from the Pacific of Central America, descriptions and a faunistic record.</article-title><source>Zootaxa</source><volume>4370</volume>(<issue>5</issue>): <fpage>451</fpage>–<lpage>491</lpage>. <ext-link xlink:type="simple" ext-link-type="doi" xlink:href="10.11646/zootaxa.4370.5.1">https://doi.org/10.11646/zootaxa.4370.5.1</ext-link></mixed-citation></ref><ref id="B12"><mixed-citation xmlns:xlink="http://www.w3.org/1999/xlink" xlink:type="simple"><person-group><name name-style="western"><surname>Carballo</surname><given-names>JL</given-names></name><name name-style="western"><surname>Bautista-Guerrero</surname><given-names>E</given-names></name><name name-style="western"><surname>Leyte-Morales</surname><given-names>GE</given-names></name></person-group> (<year>2008</year>) <article-title>Boring sponges and the modeling of coral reefs in the East Pacific Ocean.</article-title><source>Marine Ecology Progress Series</source><volume>356</volume>: <fpage>113</fpage>–<lpage>122</lpage>. <ext-link xlink:type="simple" ext-link-type="doi" xlink:href="10.3354/meps07276">https://doi.org/10.3354/meps07276</ext-link></mixed-citation></ref><ref id="B9"><mixed-citation xmlns:xlink="http://www.w3.org/1999/xlink" xlink:type="simple"><person-group><name name-style="western"><surname>Burton</surname><given-names>M</given-names></name></person-group> (<year>1932</year>) <article-title>Sponges.</article-title><source>Discovery Reports</source><volume>6</volume>: <fpage>237</fpage>–<lpage>392</lpage>. [pls 48–57] <ext-link xlink:type="simple" ext-link-type="doi" xlink:href="10.5962/bhl.part.24379">https://doi.org/10.5962/bhl.part.24379</ext-link></mixed-citation></ref><ref id="B53"><mixed-citation xmlns:xlink="http://www.w3.org/1999/xlink" xlink:type="simple"><person-group><name name-style="western"><surname>Thiele</surname><given-names>J</given-names></name></person-group> (<year>1905</year>) Die Kiesel- und Hornschwämme der Sammlung Plate. Zoologische Jahrbücher Supplement 6 (Fauna Chilensis III): 407–496. <ext-link xlink:type="simple" ext-link-type="uri" xlink:href="http://www.marinespecies.org/porifera/porifera.php?p=sourcedetails%26id=8300">http://www.marinespecies.org/porifera/porifera.php?p=sourcedetails&amp;id=8300</ext-link></mixed-citation></ref><ref id="B27"><mixed-citation xmlns:xlink="http://www.w3.org/1999/xlink" xlink:type="simple"><person-group><name name-style="western"><surname>Desqueyroux-Faúndez</surname><given-names>R</given-names></name><name name-style="western"><surname>van Soest</surname><given-names>RWM</given-names></name></person-group> (<year>1997</year>) <article-title>Shallow-water Demosponges of the Galapagos Islands.</article-title><source>Revue Suisse de Zoologie</source><volume>104</volume>: <fpage>379</fpage>–<lpage>467</lpage>. <ext-link xlink:type="simple" ext-link-type="doi" xlink:href="10.5962/bhl.part.80003">https://doi.org/10.5962/bhl.part.80003</ext-link></mixed-citation></ref></ref-list></tp:taxon-treatment>
