# Supplementary material for: New records of Demospongiae (Porifera) from Reserva Marina El Pelado (Santa Elena, Ecuador), with description of Tedania (Tedania) ecuadoriensis sp. nov
Source: Zookeys. 2021 Jan 19;1011:101–20. doi: 10.3897/zookeys.1011.54485 (PMC7838150; doi:10.3897/zookeys.1011.54485)
Supplement: XML Treatment for Subgenus Callyspongia [file zookeys.1011.54485-treatment3.xml]

<!DOCTYPE tp:taxon-treatment
  PUBLIC "-//TaxonX//DTD Taxonomic Treatment Publishing DTD v0 20100105//EN" "tax-treatment-NSO.dtd">
<tp:taxon-treatment xmlns:tp="http://www.plazi.org/taxpub"><tp:treatment-meta><kwd-group><label>Taxon classification</label><kwd><named-content xmlns:xlink="http://www.w3.org/1999/xlink" content-type="kingdom">Animalia</named-content></kwd><kwd><named-content xmlns:xlink="http://www.w3.org/1999/xlink" content-type="order">Haplosclerida</named-content></kwd><kwd><named-content xmlns:xlink="http://www.w3.org/1999/xlink" content-type="family">Callyspongiidae</named-content></kwd></kwd-group><mixed-citation publication-type="journal"><person-group><name><surname>Jaramillo</surname><given-names>Karla B.</given-names></name><name><surname>Cóndor-Luján</surname><given-names>Báslavi</given-names></name><name><surname>Longakit</surname><given-names>Belinda</given-names></name><name><surname>Rodriguez</surname><given-names>Jenny</given-names></name><name><surname>Thomas</surname><given-names>Olivier P.</given-names></name><name><surname>McCormack</surname><given-names>Grace</given-names></name><name><surname>Hajdu</surname><given-names>Eduardo</given-names></name></person-group><article-title>New records of <tp:taxon-name><tp:taxon-name-part taxon-name-part-type="class">Demospongiae</tp:taxon-name-part></tp:taxon-name> (<tp:taxon-name><tp:taxon-name-part taxon-name-part-type="phylum">Porifera</tp:taxon-name-part></tp:taxon-name>) from Reserva Marina El Pelado (Santa Elena, Ecuador), with description of <italic><tp:taxon-name><tp:taxon-name-part taxon-name-part-type="genus" reg="Tedania">Tedania</tp:taxon-name-part></tp:taxon-name></italic> (<italic><tp:taxon-name><tp:taxon-name-part taxon-name-part-type="genus" reg="Tedania"/><tp:taxon-name-part taxon-name-part-type="subgenus" reg="Tedania">Tedania</tp:taxon-name-part></tp:taxon-name></italic>) <italic><tp:taxon-name><tp:taxon-name-part taxon-name-part-type="genus" reg="Tedania"/><tp:taxon-name-part taxon-name-part-type="subgenus" reg="Tedania"/><tp:taxon-name-part taxon-name-part-type="species" reg="ecuadoriensis">ecuadoriensis</tp:taxon-name-part></tp:taxon-name></italic> sp. nov.</article-title><source>Zookeys</source><day>19</day><month>1</month><year>2021</year><volume>1011</volume><fpage>101</fpage><lpage>120</lpage><pub-id pub-id-type="doi">10.3897/zookeys.1011.54485</pub-id></mixed-citation></tp:treatment-meta><tp:nomenclature><tp:taxon-name><object-id xmlns:xlink="http://www.w3.org/1999/xlink" content-type="arpha" xlink:type="simple">DAFA6598-D81E-5B19-B2D3-D5A6C9FF2A03</object-id>
                <tp:taxon-name-part taxon-name-part-type="infraspecific-rank">Subgenus</tp:taxon-name-part>
                <tp:taxon-name-part taxon-name-part-type="subgenus" reg="Callyspongia">Callyspongia</tp:taxon-name-part>
              </tp:taxon-name><tp:taxon-authority>Duchassaing &amp; Michelotti, 1864</tp:taxon-authority></tp:nomenclature><tp:treatment-sec sec-type="diagnosis" id="SECID0EDUAG"><title>Diagnosis.</title><p><italic><tp:taxon-name><tp:taxon-name-part taxon-name-part-type="genus" reg="Callyspongia">Callyspongia</tp:taxon-name-part></tp:taxon-name></italic> with smooth surface, ectosomal skeleton not echinated, spongin sheath conspicuous, no fibrofascicles. Modified from (<xref ref-type="bibr" rid="B25">Desqueyroux-Faúndez and Valentine 2002</xref>).</p></tp:treatment-sec><tp:treatment-sec sec-type="remarks" id="SECID0EUUAG"><title>Remarks.</title><p>The emphasis by <xref ref-type="bibr" rid="B25">Desqueyroux-Faúndez and Valentine (2002)</xref> on a single size of ectosomal mesh of “regular size of single, rounded to polygonal mesh”, in their own words was misleading, as a hierarchical pattern of smaller meshes within larger meshes is apparent in several morphological descriptions of the type species, <italic><tp:taxon-name><tp:taxon-name-part taxon-name-part-type="genus" reg="Cliona">C.</tp:taxon-name-part> <tp:taxon-name-part taxon-name-part-type="species" reg="fallax">fallax</tp:taxon-name-part></tp:taxon-name></italic> (Duchassaing &amp; Michelotti, 1864), such as those by <xref ref-type="bibr" rid="B57">van Soest (1980)</xref> and <xref ref-type="bibr" rid="B62">Zea (1987)</xref>.</p></tp:treatment-sec><ref-list><ref id="B25"><mixed-citation xmlns:xlink="http://www.w3.org/1999/xlink" xlink:type="simple"><person-group><name name-style="western"><surname>Desqueyroux-Faúndez</surname><given-names>R</given-names></name><name name-style="western"><surname>Valentine</surname><given-names>C</given-names></name></person-group> (<year>2002</year>) <article-title>Family <tp:taxon-name><tp:taxon-name-part taxon-name-part-type="family">Callyspongiidae</tp:taxon-name-part></tp:taxon-name> de Laubenfels, 1936.</article-title> In: <person-group><name name-style="western"><surname>Hopper</surname><given-names>JNA</given-names></name><name name-style="western"><surname>van Soest</surname><given-names>RWM</given-names></name><name name-style="western"><surname>Willenz</surname><given-names>Ph</given-names></name></person-group> (<role>Eds</role>) <issue-title>Systema Porifera.</issue-title><source>Springer, Boston</source>, <fpage>835</fpage>–<lpage>851</lpage>. <ext-link xlink:type="simple" ext-link-type="doi" xlink:href="10.1007/978-1-4615-0747-5_90">https://doi.org/10.1007/978-1-4615-0747-5_90</ext-link></mixed-citation></ref><ref id="B57"><mixed-citation xmlns:xlink="http://www.w3.org/1999/xlink" xlink:type="simple"><person-group><name name-style="western"><surname>van Soest</surname><given-names>RWM</given-names></name></person-group> (<year>1980</year>) <article-title>Marine sponges from Curaçao and other Caribbean localities. Part II. <tp:taxon-name><tp:taxon-name-part taxon-name-part-type="order">Haplosclerida</tp:taxon-name-part></tp:taxon-name>.</article-title><source>Studies on the Fauna of Curaçao and other Caribbean Islands</source><volume>62</volume>(<issue>191</issue>): <fpage>1</fpage>–<lpage>173</lpage>.</mixed-citation></ref><ref id="B62"><mixed-citation xmlns:xlink="http://www.w3.org/1999/xlink" xlink:type="simple"><person-group><name name-style="western"><surname>Zea</surname><given-names>S</given-names></name></person-group> (<year>1987</year>) <source>Esponjas del Caribe colombiano.</source><publisher-name>Catálogo Científico</publisher-name>, <publisher-loc>Bogotá</publisher-loc>, <size units="page">286 pp</size>.</mixed-citation></ref></ref-list></tp:taxon-treatment>
