# Supplementary material for: New records of Demospongiae (Porifera) from Reserva Marina El Pelado (Santa Elena, Ecuador), with description of Tedania (Tedania) ecuadoriensis sp. nov
Source: Zookeys. 2021 Jan 19;1011:101–20. doi: 10.3897/zookeys.1011.54485 (PMC7838150; doi:10.3897/zookeys.1011.54485)
Supplement: XML Treatment for Callyspongia (Callyspongia) aff.californica [file zookeys.1011.54485-treatment4.xml]

<!DOCTYPE tp:taxon-treatment
  PUBLIC "-//TaxonX//DTD Taxonomic Treatment Publishing DTD v0 20100105//EN" "tax-treatment-NSO.dtd">
<tp:taxon-treatment xmlns:tp="http://www.plazi.org/taxpub"><tp:treatment-meta><kwd-group><label>Taxon classification</label><kwd><named-content xmlns:xlink="http://www.w3.org/1999/xlink" content-type="kingdom">Animalia</named-content></kwd><kwd><named-content xmlns:xlink="http://www.w3.org/1999/xlink" content-type="order">Haplosclerida</named-content></kwd><kwd><named-content xmlns:xlink="http://www.w3.org/1999/xlink" content-type="family">Callyspongiidae</named-content></kwd></kwd-group><mixed-citation publication-type="journal"><person-group><name><surname>Jaramillo</surname><given-names>Karla B.</given-names></name><name><surname>Cóndor-Luján</surname><given-names>Báslavi</given-names></name><name><surname>Longakit</surname><given-names>Belinda</given-names></name><name><surname>Rodriguez</surname><given-names>Jenny</given-names></name><name><surname>Thomas</surname><given-names>Olivier P.</given-names></name><name><surname>McCormack</surname><given-names>Grace</given-names></name><name><surname>Hajdu</surname><given-names>Eduardo</given-names></name></person-group><article-title>New records of <tp:taxon-name><tp:taxon-name-part taxon-name-part-type="class">Demospongiae</tp:taxon-name-part></tp:taxon-name> (<tp:taxon-name><tp:taxon-name-part taxon-name-part-type="phylum">Porifera</tp:taxon-name-part></tp:taxon-name>) from Reserva Marina El Pelado (Santa Elena, Ecuador), with description of <italic><tp:taxon-name><tp:taxon-name-part taxon-name-part-type="genus" reg="Tedania">Tedania</tp:taxon-name-part></tp:taxon-name></italic> (<italic><tp:taxon-name><tp:taxon-name-part taxon-name-part-type="genus" reg="Tedania"/><tp:taxon-name-part taxon-name-part-type="subgenus" reg="Tedania">Tedania</tp:taxon-name-part></tp:taxon-name></italic>) <italic><tp:taxon-name><tp:taxon-name-part taxon-name-part-type="genus" reg="Tedania"/><tp:taxon-name-part taxon-name-part-type="subgenus" reg="Tedania"/><tp:taxon-name-part taxon-name-part-type="species" reg="ecuadoriensis">ecuadoriensis</tp:taxon-name-part></tp:taxon-name></italic> sp. nov.</article-title><source>Zookeys</source><day>19</day><month>1</month><year>2021</year><volume>1011</volume><fpage>101</fpage><lpage>120</lpage><pub-id pub-id-type="doi">10.3897/zookeys.1011.54485</pub-id></mixed-citation></tp:treatment-meta><tp:nomenclature><tp:taxon-name><object-id xmlns:xlink="http://www.w3.org/1999/xlink" content-type="arpha" xlink:type="simple">ED350A1A-CEB9-5F3C-91F1-6721E471B243</object-id>
              <tp:taxon-name-part taxon-name-part-type="genus" reg="Callyspongia">Callyspongia</tp:taxon-name-part> (<tp:taxon-name-part taxon-name-part-type="subgenus" reg="Callyspongia">Callyspongia</tp:taxon-name-part>) <tp:taxon-name-part taxon-name-part-type="uncertainty-rank">aff.</tp:taxon-name-part><tp:taxon-name-part taxon-name-part-type="species" reg="californica">californica</tp:taxon-name-part></tp:taxon-name><tp:taxon-authority>Dickinson, 1945</tp:taxon-authority><xref ref-type="bibr" rid="B18">sensu Cruz-Barraza and Carballo (2008)</xref><xref ref-type="fig" rid="F4">Figure 4A–H</xref><tp:nomenclature-citation-list><tp:nomenclature-citation><tp:taxon-name>
                  <tp:taxon-name-part taxon-name-part-type="genus" reg="Callyspongia">Callyspongia</tp:taxon-name-part> <tp:taxon-name-part taxon-name-part-type="uncertainty-rank">cf.</tp:taxon-name-part> <tp:taxon-name-part taxon-name-part-type="species" reg="californica">californica</tp:taxon-name-part></tp:taxon-name><comment>– <xref ref-type="bibr" rid="B11">Calabro et al. 2018</xref>: supp. inf., P3.</comment></tp:nomenclature-citation></tp:nomenclature-citation-list></tp:nomenclature><tp:treatment-sec sec-type="material" id="SECID0E33AG"><title>Material examined.</title><p><abbrev xmlns:xlink="http://www.w3.org/1999/xlink" content-type="institution" xlink:title="Centro Nacional de Acuicultura e Investigaciones Marinas" id="ABBRID0EC4AG" xlink:type="simple">CENAIM</abbrev> 150820EP02–01 with fragment as <named-content xmlns:xlink="http://www.w3.org/1999/xlink" content-type="dwc:institutional_code" xlink:type="simple">MNRJ</named-content> 19920, ‘Acuario’, El Pelado Islet, <abbrev xmlns:xlink="http://www.w3.org/1999/xlink" xlink:title="El Pelado Marine Reserve" id="ABBRID0EM4AG" xlink:type="simple">REMAPE</abbrev>, Santa Elena, Ecuador (<named-content xmlns:xlink="http://www.w3.org/1999/xlink" content-type="dwc:verbatimCoordinates" xlink:type="simple"><named-content content-type="geo-json" specific-use="{&#34;type&#34;:&#34;Point&#34;,&#34;coordinates&#34;:[-80.788922,-1.936167]}" id="NCID0ET4AG" xlink:type="simple">-1.936167; -80.788922</named-content></named-content>), 6 m deep, collected by K. Jaramillo, 20 Aug. 2015. <abbrev xmlns:xlink="http://www.w3.org/1999/xlink" content-type="institution" xlink:title="Centro Nacional de Acuicultura e Investigaciones Marinas" id="ABBRID0EY4AG" xlink:type="simple">CENAIM</abbrev> 150813EP07–07 or <named-content xmlns:xlink="http://www.w3.org/1999/xlink" content-type="dwc:institutional_code" xlink:type="simple">MNRJ</named-content> 19924, ‘Bajo 40’, El Pelado Islet, <abbrev xmlns:xlink="http://www.w3.org/1999/xlink" xlink:title="El Pelado Marine Reserve" id="ABBRID0EC5AG" xlink:type="simple">REMAPE</abbrev>, Santa Elena, Ecuador (<named-content xmlns:xlink="http://www.w3.org/1999/xlink" content-type="dwc:verbatimCoordinates" xlink:type="simple"><named-content content-type="geo-json" specific-use="{&#34;type&#34;:&#34;Point&#34;,&#34;coordinates&#34;:[-80.786669,-1.938217]}" id="NCID0EJ5AG" xlink:type="simple">-1.938217; -80.786669</named-content></named-content>), 15 m deep, collected by O. Thomas, 13 Aug. 2015. <abbrev xmlns:xlink="http://www.w3.org/1999/xlink" content-type="institution" xlink:title="Centro Nacional de Acuicultura e Investigaciones Marinas" id="ABBRID0EO5AG" xlink:type="simple">CENAIM</abbrev> 150825EP04–04 or <named-content xmlns:xlink="http://www.w3.org/1999/xlink" content-type="dwc:institutional_code" xlink:type="simple">MNRJ</named-content> 19925, ‘Laberinto’, El Pelado Islet, <abbrev xmlns:xlink="http://www.w3.org/1999/xlink" xlink:title="El Pelado Marine Reserve" id="ABBRID0EY5AG" xlink:type="simple">REMAPE</abbrev>, Santa Elena, Ecuador (<named-content xmlns:xlink="http://www.w3.org/1999/xlink" content-type="dwc:verbatimCoordinates" xlink:type="simple"><named-content content-type="geo-json" specific-use="{&#34;type&#34;:&#34;Point&#34;,&#34;coordinates&#34;:[-80.789600,-1.935500]}" id="NCID0E65AG" xlink:type="simple">-1.9355; -80.7896</named-content></named-content>), 5 m deep, collected by K. Jaramillo, 25 Aug. 2015 [voucher from <xref ref-type="bibr" rid="B11">Calabro et al. 2018</xref>]. <abbrev xmlns:xlink="http://www.w3.org/1999/xlink" content-type="institution" xlink:title="Centro Nacional de Acuicultura e Investigaciones Marinas" id="ABBRID0EI6AG" xlink:type="simple">CENAIM</abbrev> 160213EP04–01 or <named-content xmlns:xlink="http://www.w3.org/1999/xlink" content-type="dwc:institutional_code" xlink:type="simple">MNRJ</named-content> 19949 and <abbrev xmlns:xlink="http://www.w3.org/1999/xlink" content-type="institution" xlink:title="Centro Nacional de Acuicultura e Investigaciones Marinas" id="ABBRID0ES6AG" xlink:type="simple">CENAIM</abbrev> 160213EP04–02 or <named-content xmlns:xlink="http://www.w3.org/1999/xlink" content-type="dwc:institutional_code" xlink:type="simple">MNRJ</named-content> 19951, ‘Laberinto’, El Pelado Islet, <abbrev xmlns:xlink="http://www.w3.org/1999/xlink" xlink:title="El Pelado Marine Reserve" id="ABBRID0E36AG" xlink:type="simple">REMAPE</abbrev>, Santa Elena, Ecuador (<named-content xmlns:xlink="http://www.w3.org/1999/xlink" content-type="dwc:verbatimCoordinates" xlink:type="simple"><named-content content-type="geo-json" specific-use="{&#34;type&#34;:&#34;Point&#34;,&#34;coordinates&#34;:[-80.789600,-1.935500]}" id="NCID0EDABG" xlink:type="simple">-1.9355; -80.7896</named-content></named-content>), 5–7 m deep, collected by O. Thomas, 13 Feb. 2016.</p></tp:treatment-sec><tp:treatment-sec sec-type="material" id="SECID0EIABG"><title>Material studied for comparison.</title><p><italic><tp:taxon-name><tp:taxon-name-part taxon-name-part-type="genus" reg="Callyspongia">C.</tp:taxon-name-part> <tp:taxon-name-part taxon-name-part-type="species" reg="californica">californica</tp:taxon-name-part></tp:taxon-name></italic>, voucher number: IRCSET364 from Parque de la Reina Acapulco, Acapulco, México (<named-content xmlns:xlink="http://www.w3.org/1999/xlink" content-type="dwc:verbatimCoordinates" xlink:type="simple"><named-content content-type="geo-json" specific-use="{&#34;type&#34;:&#34;Point&#34;,&#34;coordinates&#34;:[-99.901576,16.849131]}" id="NCID0E3ABG" xlink:type="simple">16.8491314; -99.9015755</named-content></named-content>), 4–15 m deep, collected by J.L. Carballo, 01 Jul. 2012. Molecular Evolution and Systematics (MEAS) collection at National University of Ireland, Galway (NUIG).</p></tp:treatment-sec><tp:treatment-sec sec-type="Habit" id="SECID0EBBBG"><title>Habit</title><p>(Fig. <xref ref-type="fig" rid="F4">4A–C</xref>). Cushion-shaped, usually up to 2–3 cm thick only, frequently bearing short irregularly cylindrical or volcano-shaped projections topped by roundish oscula, 1–5 mm in diameter. Occasionally, larger coalescent tubes with apical oscula (over 1 cm in diameter) can also be seen. Consistency soft, easily torn, yielding moderate amounts of mucus upon collection and handling. Texture smooth. Colour in life ranging from white to blueish/purplish, becoming beige in ethanol.</p><fig id="F4" position="float" orientation="portrait"><object-id xmlns:xlink="http://www.w3.org/1999/xlink" content-type="doi" xlink:type="simple">10.3897/zookeys.1011.54485.figure4</object-id><object-id xmlns:xlink="http://www.w3.org/1999/xlink" content-type="arpha" xlink:type="simple">29894461-B241-569C-BE1C-5201EFB0A472</object-id><label>Figure 4.</label><caption><p><tp:taxon-name><tp:taxon-name-part taxon-name-part-type="genus" reg="Callyspongia">Callyspongia</tp:taxon-name-part> (<tp:taxon-name-part taxon-name-part-type="subgenus" reg="Callyspongia">Callyspongia</tp:taxon-name-part>) <tp:taxon-name-part taxon-name-part-type="uncertainty-rank">aff.</tp:taxon-name-part> <tp:taxon-name-part taxon-name-part-type="species" reg="californica">californica</tp:taxon-name-part></tp:taxon-name> Dickinson, 1945 (<italic>sensu</italic><xref ref-type="bibr" rid="B18">Cruz-Barraza and Carballo 2008</xref>) <bold>A–C</bold> specimens alive in situ: <bold>A</bold><abbrev xmlns:xlink="http://www.w3.org/1999/xlink" content-type="institution" xlink:title="Centro Nacional de Acuicultura e Investigaciones Marinas" id="ABBRID0EOCBG" xlink:type="simple">CENAIM</abbrev> 150820EP02-01 <bold>B</bold><abbrev xmlns:xlink="http://www.w3.org/1999/xlink" content-type="institution" xlink:title="Centro Nacional de Acuicultura e Investigaciones Marinas" id="ABBRID0EVCBG" xlink:type="simple">CENAIM</abbrev> 150813EP07–07 <bold>C</bold> specimen collected for chemical studies <abbrev xmlns:xlink="http://www.w3.org/1999/xlink" content-type="institution" xlink:title="Centro Nacional de Acuicultura e Investigaciones Marinas" id="ABBRID0E3CBG" xlink:type="simple">CENAIM</abbrev> 150825EP04-04, of the rarer tubular morphotype <bold>D</bold> delicate ectosomal reticulation seen through stouter subectosomal polygonal meshes <bold>E</bold> detail of ectosomal reticulation with primary and secondary meshes <bold>F</bold> detail of subectosomal reticulation showing stouter, multi-spicular tracts <bold>G</bold> oxeas <bold>H</bold> details of the terminations of the oxeas. Scale bars: 1.5 cm (<bold>A–C</bold>); 1000 µm (<bold>D</bold>); 400 µm (<bold>E–F</bold>); 50 µm (<bold>G</bold>); 50 µm (<bold>H</bold>).</p></caption><graphic xmlns:xlink="http://www.w3.org/1999/xlink" xlink:href="zookeys-1011-101-g004.jpg" position="float" orientation="portrait" xlink:type="simple" id="oo_499103.jpg"><uri content-type="original_file" xlink:type="simple">https://binary.pensoft.net/fig/499103</uri></graphic></fig></tp:treatment-sec><tp:treatment-sec sec-type="Skeleton" id="SECID0E1DBG"><title>Skeleton</title><p>(Fig. <xref ref-type="fig" rid="F4">4D–F</xref>). Ectosomal architecture a neat reticulation of polygonal primary and secondary meshes, the former outlined by pauci- to multi-spicular fibres, the latter by thin very slender fibres, mostly one or two spicules across, and a single spicule long. Choanosomal architecture an irregular polygonal reticulation of pauci- to multi-spicular fibres, frequently sinuous.</p></tp:treatment-sec><tp:treatment-sec sec-type="Spicules" id="SECID0EEEBG"><title>Spicules</title><p>(Fig. <xref ref-type="fig" rid="F4">4G–H</xref>, Table <xref ref-type="table" rid="T3">3</xref>). Oxeas in a single size category, slender, slightly irregular, mostly slightly curved or bent in the middle, mostly with slightly roundish, irregular ends, 46–83 (57, n = 31) × 1.2–5.0 µm (2.5, n = 28).</p><table-wrap id="T3" position="float" orientation="portrait"><label>Table 3.</label><caption><p><tp:taxon-name><tp:taxon-name-part taxon-name-part-type="genus" reg="Callyspongia">Callyspongia</tp:taxon-name-part> (<tp:taxon-name-part taxon-name-part-type="subgenus" reg="Callyspongia">C.</tp:taxon-name-part>) <tp:taxon-name-part taxon-name-part-type="species" reg="californica">californica</tp:taxon-name-part></tp:taxon-name> Dickinson, 1945 and <tp:taxon-name><tp:taxon-name-part taxon-name-part-type="genus" reg="Callyspongia">C.</tp:taxon-name-part> (<tp:taxon-name-part taxon-name-part-type="subgenus" reg="Callyspongia">C.</tp:taxon-name-part>) <tp:taxon-name-part taxon-name-part-type="uncertainty-rank">aff.</tp:taxon-name-part> <tp:taxon-name-part taxon-name-part-type="species" reg="californica">californica</tp:taxon-name-part></tp:taxon-name>: Morphology of spicules spicule (in micrometres), locality and depth for specimens studied here, and from the literature. Spicule morphometrics are in micrometres as range with the mean in parentheses.</p></caption><table id="TID0EI6AI" rules="all"><tbody><tr><th rowspan="1" colspan="1">Species</th><th rowspan="1" colspan="1">Oxeas</th><th rowspan="1" colspan="1">Locality / depth</th></tr><tr><td rowspan="1" colspan="1">
                      <tp:taxon-name><tp:taxon-name-part taxon-name-part-type="genus" reg="Callyspongia">C.</tp:taxon-name-part> <tp:taxon-name-part taxon-name-part-type="uncertainty-rank">aff.</tp:taxon-name-part> <tp:taxon-name-part taxon-name-part-type="species" reg="californica">californica</tp:taxon-name-part></tp:taxon-name>
                    </td><td rowspan="3" colspan="1">46–71 (57.5) (N = 30)</td><td rowspan="3" colspan="1">El Pelado Islet / 6 m</td></tr><tr><td rowspan="1" colspan="1">150820EP02–01</td></tr><tr><td rowspan="1" colspan="1">(<named-content xmlns:xlink="http://www.w3.org/1999/xlink" content-type="dwc:institutional_code" xlink:type="simple">MNRJ</named-content> 19920)</td></tr><tr><td rowspan="1" colspan="1">150813EP07–07</td><td rowspan="2" colspan="1">48–69 (61.2) (N = 30)</td><td rowspan="2" colspan="1">El Pelado Islet /15 m</td></tr><tr><td rowspan="1" colspan="1">(<named-content xmlns:xlink="http://www.w3.org/1999/xlink" content-type="dwc:institutional_code" xlink:type="simple">MNRJ</named-content> 19924)</td></tr><tr><td rowspan="1" colspan="1">150825EP04–04</td><td rowspan="2" colspan="1">50–81 (67.3) (N = 13)</td><td rowspan="2" colspan="1">El Pelado Islet / 5 m</td></tr><tr><td rowspan="1" colspan="1">(<named-content xmlns:xlink="http://www.w3.org/1999/xlink" content-type="dwc:institutional_code" xlink:type="simple">MNRJ</named-content> 19925)</td></tr><tr><td rowspan="1" colspan="1">160213EP04–01</td><td rowspan="2" colspan="1">61–74 (65.9) (N = 16)</td><td rowspan="2" colspan="1">El Pelado Islet / 7 m</td></tr><tr><td rowspan="1" colspan="1">(<named-content xmlns:xlink="http://www.w3.org/1999/xlink" content-type="dwc:institutional_code" xlink:type="simple">MNRJ</named-content> 19949)</td></tr><tr><td rowspan="1" colspan="1">160213EP04–02</td><td rowspan="2" colspan="1">50–83 (63.9) (N = 06)</td><td rowspan="2" colspan="1">El Pelado Islet / 5 m</td></tr><tr><td rowspan="1" colspan="1">(<named-content xmlns:xlink="http://www.w3.org/1999/xlink" content-type="dwc:institutional_code" xlink:type="simple">MNRJ</named-content> 19951)</td></tr><tr><td rowspan="1" colspan="1">IRCSET364</td><td rowspan="1" colspan="1">56–105 (67) × 1.5–5.0 (2.4)</td><td rowspan="1" colspan="1">Mexican Pacific / 8 m</td></tr><tr><td rowspan="1" colspan="1"><italic><tp:taxon-name><tp:taxon-name-part taxon-name-part-type="genus" reg="Callyspongia">C.</tp:taxon-name-part> <tp:taxon-name-part taxon-name-part-type="species" reg="californica">californica</tp:taxon-name-part></tp:taxon-name></italic> Dickinson, 1945 (orig. descr.)</td><td rowspan="1" colspan="1">80–150 × 3–5</td><td rowspan="1" colspan="1">Mexican Pacific / beached (“shore”)</td></tr><tr><td rowspan="1" colspan="1">sensu <xref ref-type="bibr" rid="B51">Sim and Bakus (1986)</xref></td><td rowspan="1" colspan="1">84–132 (105) × 2.4–7 (5.3)</td><td rowspan="1" colspan="1">California / 3.6 m</td></tr><tr><td rowspan="1" colspan="1">sensu <xref ref-type="bibr" rid="B18">Cruz–Barraza and Carballo (2008)</xref></td><td rowspan="1" colspan="1">52–117 (73) × 1.3–5.0 (2.4)</td><td rowspan="1" colspan="1">Mexican Pacific / 0–15 m</td></tr></tbody></table></table-wrap></tp:treatment-sec><tp:treatment-sec sec-type="ecology" id="SECID0EZLBG"><title>Ecology and distribution.</title><p>The sponge is quite abundant in the shallow waters at El Pelado and in the nearby continental shore, where it occurs in areas of considerable water flush, frequently in close association with <italic><tp:taxon-name><tp:taxon-name-part taxon-name-part-type="genus" reg="Pocillopora">Pocillopora</tp:taxon-name-part></tp:taxon-name></italic> (Lamarck, 1816) corals and many species of octocorals. Red algal turfs are frequently seen as epibionts. <tp:taxon-name><tp:taxon-name-part taxon-name-part-type="genus" reg="Callyspongia">Callyspongia</tp:taxon-name-part> <tp:taxon-name-part taxon-name-part-type="uncertainty-rank">aff.</tp:taxon-name-part> <tp:taxon-name-part taxon-name-part-type="species" reg="californica">californica</tp:taxon-name-part></tp:taxon-name> also presents a complete family of bioactive amphiphilic compounds named callyspongidic acids that have inhibitory properties against the melanoma cell line A2058, metabolites that could be important for further chemotaxonomy studies (<xref ref-type="bibr" rid="B11">Calabro et al. 2018</xref>). Its recorded depth at El Pelado is 5–20 m, but its frequent finding beached after storms suggests its occurrence in even shallower waters. This might be the southernmost record of <italic><tp:taxon-name><tp:taxon-name-part taxon-name-part-type="genus" reg="Callyspongia">C.</tp:taxon-name-part> <tp:taxon-name-part taxon-name-part-type="species" reg="californica">californica</tp:taxon-name-part></tp:taxon-name></italic> (<italic>sensu</italic><xref ref-type="bibr" rid="B18">Cruz-Barraza and Carballo 2008</xref>; <italic>non</italic><italic>sensu</italic> Dickinson, 1945), formerly known only from Mexico (<xref ref-type="bibr" rid="B18">Cruz-Barraza and Carballo 2008</xref>) and possibly California (<xref ref-type="bibr" rid="B51">Sim and Bakus 1986</xref>), and first time citation to the Tropical South-eastern Pacific (but see the Remarks section). Interestingly, <italic><tp:taxon-name><tp:taxon-name-part taxon-name-part-type="genus" reg="Callyspongia">C.</tp:taxon-name-part> <tp:taxon-name-part taxon-name-part-type="species" reg="californica">californica</tp:taxon-name-part></tp:taxon-name></italic> has also been observed in close association with <italic><tp:taxon-name><tp:taxon-name-part taxon-name-part-type="genus" reg="Pocillopora">Pocillopora</tp:taxon-name-part></tp:taxon-name></italic> corals in the Mexican Pacific coast.</p></tp:treatment-sec><tp:treatment-sec sec-type="remarks" id="SECID0EGOBG"><title>Remarks.</title><p><italic><tp:taxon-name><tp:taxon-name-part taxon-name-part-type="genus" reg="Callyspongia">Callyspongia</tp:taxon-name-part> <tp:taxon-name-part taxon-name-part-type="species" reg="californica">californica</tp:taxon-name-part></tp:taxon-name></italic>, originally reported from Mexico (<xref ref-type="bibr" rid="B28">Dickinson 1945</xref>), has subsequent records from California (<xref ref-type="bibr" rid="B51">Sim and Bakus 1986</xref>) and several Mexican locations (<xref ref-type="bibr" rid="B18">Cruz-Barraza and Carballo 2008</xref>). <xref ref-type="bibr" rid="B28">Dickinson (1945)</xref> highlighted the 150 µm long oxeas in his <italic><tp:taxon-name><tp:taxon-name-part taxon-name-part-type="genus" reg="Callyspongia">C.</tp:taxon-name-part> <tp:taxon-name-part taxon-name-part-type="species" reg="californica">californica</tp:taxon-name-part></tp:taxon-name></italic> material as the most striking feature separating this species from any other. <xref ref-type="bibr" rid="B51">Sim and Bakus (1986)</xref> found oxeas only up to about 130 µm in California. Then, <xref ref-type="bibr" rid="B18">Cruz-Barraza and Carballo (2008)</xref>, in spite of studying nearly topotypical specimens (those from Oaxaca), could not find oxeas larger than 117 µm. We had access to a comparative sample kindly sent on loan by JL Carballo, obtained from Acapulco (Guerrero), only about 400 km distant from the type locality at Tangola Island (Oaxaca). While spicule dimensions in the Ecuadorian specimens are even smaller, being ≤ 100 µm in the specimens sampled, the ability of <italic><tp:taxon-name><tp:taxon-name-part taxon-name-part-type="genus" reg="Callyspongia">C.</tp:taxon-name-part> <tp:taxon-name-part taxon-name-part-type="species" reg="californica">californica</tp:taxon-name-part></tp:taxon-name></italic> to build oxeas of different sizes even in the same locality (JL Carballo pers. comm. 2019) suggests that spicule size is not a useful trait to distinguish the Ecuadorian specimens as a separate species. Despite the observed difference in spicule dimensions, overall morphological and ecological similarity strongly indicate that our specimen from Ecuador is most likely conspecific to the Mexican sample studied.</p><p><xref ref-type="bibr" rid="B11">Calabro et al. (2018)</xref> provided a brief description of the Ecuadorian species in their Supporting Information, but the rationale for this name choice is only given here. Had we revised the species’ type specimen, and generated sequences for faster evolving markers, we might have been confident of Ecuadorian specimens being best assigned to <italic><tp:taxon-name><tp:taxon-name-part taxon-name-part-type="genus" reg="Callyspongia">C.</tp:taxon-name-part> <tp:taxon-name-part taxon-name-part-type="species" reg="californica">californica</tp:taxon-name-part></tp:taxon-name></italic>, despite a Meridional occurrence about 4,000 km distant from the species’ previously known geographic range. Unfortunately, the type specimen could not be located and may have been lost/misplaced in the transfer of the Dickinson material from the University of Southern California to the Natural History Museum of Los Angeles (K. Omura, pers. comm. May 31<sup>st</sup>, 2019), so we could not attempt to extract DNA from it for comparison. As such, we opted to identify the Ecuadorian species as <tp:taxon-name><tp:taxon-name-part taxon-name-part-type="genus" reg="Callyspongia">C.</tp:taxon-name-part> <tp:taxon-name-part taxon-name-part-type="uncertainty-rank">aff.</tp:taxon-name-part> <tp:taxon-name-part taxon-name-part-type="species" reg="californica">californica</tp:taxon-name-part></tp:taxon-name> instead, for the time being. Whether subsequent Mexican records of <italic><tp:taxon-name><tp:taxon-name-part taxon-name-part-type="genus" reg="Callyspongia">C.</tp:taxon-name-part> <tp:taxon-name-part taxon-name-part-type="species" reg="californica">californica</tp:taxon-name-part></tp:taxon-name></italic> (e.g., <xref ref-type="bibr" rid="B13">Carballo et al. 2004</xref>, <xref ref-type="bibr" rid="B12">2008</xref>; <xref ref-type="bibr" rid="B59">Vega 2012</xref>) are indeed conspecific with the type specimen of this species, we cannot say. Conservatively, we suggest them being provisionally best referred to as <tp:taxon-name><tp:taxon-name-part taxon-name-part-type="genus" reg="Callyspongia">C.</tp:taxon-name-part> <tp:taxon-name-part taxon-name-part-type="uncertainty-rank">aff.</tp:taxon-name-part> <tp:taxon-name-part taxon-name-part-type="species" reg="californica">californica</tp:taxon-name-part></tp:taxon-name> too.</p></tp:treatment-sec><ref-list><ref id="B18"><mixed-citation xmlns:xlink="http://www.w3.org/1999/xlink" xlink:type="simple"><person-group><name name-style="western"><surname>Cruz-Barraza</surname><given-names>JA</given-names></name><name name-style="western"><surname>Carballo</surname><given-names>JL</given-names></name></person-group> (<year>2008</year>) <article-title>Taxonomy of sponges (<tp:taxon-name><tp:taxon-name-part taxon-name-part-type="phylum">Porifera</tp:taxon-name-part></tp:taxon-name>) associated with corals from the Mexican Pacific Ocean.</article-title><source>Zoological Studies</source><volume>47</volume>(<issue>6</issue>): <fpage>741</fpage>–<lpage>758</lpage>. <ext-link xlink:type="simple" ext-link-type="uri" xlink:href="http://zoolstud.sinica.edu.tw/Journals/47.6/741.pdf">http://zoolstud.sinica.edu.tw/Journals/47.6/741.pdf</ext-link></mixed-citation></ref><ref id="B11"><mixed-citation xmlns:xlink="http://www.w3.org/1999/xlink" xlink:type="simple"><person-group><name name-style="western"><surname>Calabro</surname><given-names>K</given-names></name><name name-style="western"><surname>Chalen</surname><given-names>BE</given-names></name><name name-style="western"><surname>Genta-Jouve</surname><given-names>G</given-names></name><name name-style="western"><surname>Jaramillo</surname><given-names>KB</given-names></name><name name-style="western"><surname>Dominguez</surname><given-names>C</given-names></name><name name-style="western"><surname>de la Cruz</surname><given-names>M</given-names></name><name name-style="western"><surname>Cautain</surname><given-names>B</given-names></name><name name-style="western"><surname>Reyes</surname><given-names>F</given-names></name><name name-style="western"><surname>Thomas</surname><given-names>OP</given-names></name><name name-style="western"><surname>Rodriguez</surname><given-names>J</given-names></name></person-group> (<year>2018</year>) <article-title>Callyspongidic acids: Amphiphilic diacids from the tropical Eastern Pacific sponge <tp:taxon-name><tp:taxon-name-part taxon-name-part-type="genus">Callyspongia</tp:taxon-name-part> <tp:taxon-name-part taxon-name-part-type="uncertainty-rank">cf.</tp:taxon-name-part> <tp:taxon-name-part taxon-name-part-type="species">californica</tp:taxon-name-part></tp:taxon-name>.</article-title><source>Journal of Natural Products</source><volume>81</volume>(<issue>10</issue>): <fpage>2301</fpage>–<lpage>2305</lpage>. <ext-link xlink:type="simple" ext-link-type="doi" xlink:href="10.1021/acs.jnatprod.8b00683">https://doi.org/10.1021/acs.jnatprod.8b00683</ext-link></mixed-citation></ref><ref id="B51"><mixed-citation xmlns:xlink="http://www.w3.org/1999/xlink" xlink:type="simple"><person-group><name name-style="western"><surname>Sim</surname><given-names>C-J</given-names></name><name name-style="western"><surname>Bakus</surname><given-names>GJ</given-names></name></person-group> (<year>1986</year>) <article-title>Marine sponges of Santa Catalina Island, California. Occasional Papers of the Allan Hancock Foundation.</article-title><source>Allan Hancock Foundation (New Series)</source><volume>5</volume>: <fpage>1</fpage>–<lpage>23</lpage>.</mixed-citation></ref><ref id="B28"><mixed-citation xmlns:xlink="http://www.w3.org/1999/xlink" xlink:type="simple"><person-group><name name-style="western"><surname>Dickinson</surname><given-names>MG</given-names></name></person-group> (<year>1945</year>) <source>Sponges of the Gulf of California. In: Reports on the collections obtained by Alan Hancock Pacific Expeditions of Velero III off the coast of Mexico, Central America, South America, and Galapagos Islands in 1932, in 1933, in 1934, in 1935, in 1936, in 1937, in 1939, and 1940.</source><publisher-name>The University of Southern California Press</publisher-name>, <publisher-loc>Los Angeles</publisher-loc>, <size units="page">55 pp</size>. [pls 1–97]</mixed-citation></ref><ref id="B13"><mixed-citation xmlns:xlink="http://www.w3.org/1999/xlink" xlink:type="simple"><person-group><name name-style="western"><surname>Carballo</surname><given-names>JL</given-names></name><name name-style="western"><surname>Cruz-Barraza</surname><given-names>JA</given-names></name><name name-style="western"><surname>Gómez</surname><given-names>P</given-names></name></person-group> (<year>2004</year>) <article-title>Taxonomy and description of clionaid sponges (<tp:taxon-name><tp:taxon-name-part taxon-name-part-type="order">Hadromerida</tp:taxon-name-part></tp:taxon-name>, <tp:taxon-name><tp:taxon-name-part taxon-name-part-type="family">Clionaidae</tp:taxon-name-part></tp:taxon-name>) from the Pacific Ocean of Mexico.</article-title><source>Zoological Journal of the Linnean Society</source><volume>141</volume>(<issue>3</issue>): <fpage>353</fpage>–<lpage>397</lpage>. <ext-link xlink:type="simple" ext-link-type="doi" xlink:href="10.1111/j.1096-3642.2004.00126.x">https://doi.org/10.1111/j.1096-3642.2004.00126.x</ext-link></mixed-citation></ref><ref id="B12"><mixed-citation xmlns:xlink="http://www.w3.org/1999/xlink" xlink:type="simple"><person-group><name name-style="western"><surname>Carballo</surname><given-names>JL</given-names></name><name name-style="western"><surname>Bautista-Guerrero</surname><given-names>E</given-names></name><name name-style="western"><surname>Leyte-Morales</surname><given-names>GE</given-names></name></person-group> (<year>2008</year>) <article-title>Boring sponges and the modeling of coral reefs in the East Pacific Ocean.</article-title><source>Marine Ecology Progress Series</source><volume>356</volume>: <fpage>113</fpage>–<lpage>122</lpage>. <ext-link xlink:type="simple" ext-link-type="doi" xlink:href="10.3354/meps07276">https://doi.org/10.3354/meps07276</ext-link></mixed-citation></ref><ref id="B59"><mixed-citation xmlns:xlink="http://www.w3.org/1999/xlink" xlink:type="simple"><person-group><name name-style="western"><surname>Vega</surname><given-names>C</given-names></name></person-group> (<year>2012</year>) Composición y afinidades biogeográficas de esponjas (<tp:taxon-name><tp:taxon-name-part taxon-name-part-type="class">Demospongiae</tp:taxon-name-part></tp:taxon-name>) asociadas a comunidades coralinas del Pacífico Mexicano. PhD Thesis, Instituto Politécnico Nacional, Mexico.</mixed-citation></ref></ref-list></tp:taxon-treatment>
